# Supplementary material for: IFI35 suppresses the transcription of hepatitis B virus cccDNA minichromosome via promoting HNF4α proteasomal degradation
Source: J Biomed Sci. 2026 Mar 30;33:36. doi: 10.1186/s12929-026-01239-w (PMC13034610; doi:10.1186/s12929-026-01239-w)
Supplement: Supplementary file 3 [file 12929_2026_1239_MOESM3_ESM.xlsx]

## Sheet: protein
Protein ID	Entry Name	Gene	Length	Organism	Protein Description	Unique Peptides	Razor Peptides
Q09666	AHNK_HUMAN	AHNAK	5890	Homo sapiens	Neuroblast differentiation-associated protein AHNAK	68	70
P13639	EF2_HUMAN	EEF2	858	Homo sapiens	Elongation factor 2	41	41
Q01082	SPTB2_HUMAN	SPTBN1	2364	Homo sapiens	Spectrin beta chain, non-erythrocytic 1	39	52
P78527	PRKDC_HUMAN	PRKDC	4128	Homo sapiens	DNA-dependent protein kinase catalytic subunit	38	70
P46013	KI67_HUMAN	MKI67	3256	Homo sapiens	Proliferation marker protein Ki-67	31	31
Q9NU22	MDN1_HUMAN	MDN1	5596	Homo sapiens	Midasin	29	29
Q9Y490	TLN1_HUMAN	TLN1	2541	Homo sapiens	Talin-1	27	31
P12270	TPR_HUMAN	TPR	2363	Homo sapiens	Nucleoprotein TPR	26	27
Q92616	GCN1_HUMAN	GCN1	2671	Homo sapiens	Stalled ribosome sensor GCN1	25	25
Q14152	EIF3A_HUMAN	EIF3A	1382	Homo sapiens	Eukaryotic translation initiation factor 3 subunit A	24	24
P04264	K2C1_HUMAN	KRT1	644	Homo sapiens	Keratin, type II cytoskeletal 1	21	23
Q07065	CKAP4_HUMAN	CKAP4	602	Homo sapiens	Cytoskeleton-associated protein 4	20	20
P11388	TOP2A_HUMAN	TOP2A	1531	Homo sapiens	DNA topoisomerase 2-alpha	19	26
P46939	UTRN_HUMAN	UTRN	3433	Homo sapiens	Utrophin	18	24
Q07954	LRP1_HUMAN	LRP1	4544	Homo sapiens	Prolow-density lipoprotein receptor-related protein 1	18	21
Q9NZI8	IF2B1_HUMAN	IGF2BP1	577	Homo sapiens	Insulin-like growth factor 2 mRNA-binding protein 1	18	20
Q9Y5B9	SP16H_HUMAN	SUPT16H	1047	Homo sapiens	FACT complex subunit SPT16	18	18
O75533	SF3B1_HUMAN	SF3B1	1304	Homo sapiens	Splicing factor 3B subunit 1	17	22
P50991	TCPD_HUMAN	CCT4	539	Homo sapiens	T-complex protein 1 subunit delta	17	17
P05787	K2C8_HUMAN	KRT8	483	Homo sapiens	Keratin, type II cytoskeletal 8	16	37
P00352	AL1A1_HUMAN	ALDH1A1	501	Homo sapiens	Aldehyde dehydrogenase 1A1	15	26
P34932	HSP74_HUMAN	HSPA4	840	Homo sapiens	Heat shock 70 kDa protein 4	15	16
P53396	ACLY_HUMAN	ACLY	1101	Homo sapiens	ATP-citrate synthase	15	17
P54886	P5CS_HUMAN	ALDH18A1	795	Homo sapiens	Delta-1-pyrroline-5-carboxylate synthase	15	15
P55060	XPO2_HUMAN	CSE1L	971	Homo sapiens	Exportin-2	15	15
Q08211	DHX9_HUMAN	DHX9	1270	Homo sapiens	ATP-dependent RNA helicase A	15	15
Q14566	MCM6_HUMAN	MCM6	821	Homo sapiens	DNA replication licensing factor MCM6	15	15
Q15393	SF3B3_HUMAN	SF3B3	1217	Homo sapiens	Splicing factor 3B subunit 3	15	15
Q12789	TF3C1_HUMAN	GTF3C1	2109	Homo sapiens	General transcription factor 3C polypeptide 1	14	14
Q14008	CKAP5_HUMAN	CKAP5	2032	Homo sapiens	Cytoskeleton-associated protein 5	14	20
Q7KZF4	SND1_HUMAN	SND1	910	Homo sapiens	Staphylococcal nuclease domain-containing protein 1	14	18
O75874	IDHC_HUMAN	IDH1	414	Homo sapiens	Isocitrate dehydrogenase [NADP] cytoplasmic	13	23
O94906	PRP6_HUMAN	PRPF6	941	Homo sapiens	Pre-mRNA-processing factor 6	13	13
P13010	XRCC5_HUMAN	XRCC5	732	Homo sapiens	X-ray repair cross-complementing protein 5	13	14
P40227	TCPZ_HUMAN	CCT6A	531	Homo sapiens	T-complex protein 1 subunit zeta	13	15
P49411	EFTU_HUMAN	TUFM	455	Homo sapiens	Elongation factor Tu, mitochondrial	13	13
P62805	H4_HUMAN	H4C1	103	Homo sapiens	Histone H4	13	13
Q12906	ILF3_HUMAN	ILF3	894	Homo sapiens	Interleukin enhancer-binding factor 3	13	17
Q14247	SRC8_HUMAN	CTTN	550	Homo sapiens	Src substrate cortactin	13	13
Q99832	TCPH_HUMAN	CCT7	543	Homo sapiens	T-complex protein 1 subunit eta	13	19
Q9UIG0	BAZ1B_HUMAN	BAZ1B	1483	Homo sapiens	Tyrosine-protein kinase BAZ1B	13	13
A3KMH1	VWA8_HUMAN	VWA8	1905	Homo sapiens	von Willebrand factor A domain-containing protein 8	12	12
O43143	DHX15_HUMAN	DHX15	795	Homo sapiens	ATP-dependent RNA helicase DHX15	12	13
O60841	IF2P_HUMAN	EIF5B	1220	Homo sapiens	Eukaryotic translation initiation factor 5B	12	12
O75976	CBPD_HUMAN	CPD	1380	Homo sapiens	Carboxypeptidase D	12	14
P00558	PGK1_HUMAN	PGK1	417	Homo sapiens	Phosphoglycerate kinase 1	12	15
P02787	TRFE_HUMAN	TF	698	Homo sapiens	Serotransferrin	12	16
P15311	EZRI_HUMAN	EZR	586	Homo sapiens	Ezrin	12	19
P18206	VINC_HUMAN	VCL	1134	Homo sapiens	Vinculin	12	12
P28838	AMPL_HUMAN	LAP3	519	Homo sapiens	Cytosol aminopeptidase	12	16
P30084	ECHM_HUMAN	ECHS1	290	Homo sapiens	Enoyl-CoA hydratase, mitochondrial	12	12
Q15075	EEA1_HUMAN	EEA1	1411	Homo sapiens	Early endosome antigen 1	12	12
Q8TCS8	PNPT1_HUMAN	PNPT1	783	Homo sapiens	Polyribonucleotide nucleotidyltransferase 1, mitochondrial	12	18
Q9NSE4	SYIM_HUMAN	IARS2	1012	Homo sapiens	Isoleucine--tRNA ligase, mitochondrial	12	12
Q9UQE7	SMC3_HUMAN	SMC3	1217	Homo sapiens	Structural maintenance of chromosomes protein 3	12	12
O75691	UTP20_HUMAN	UTP20	2785	Homo sapiens	Small subunit processome component 20 homolog	11	11
O94826	TOM70_HUMAN	TOMM70	608	Homo sapiens	Mitochondrial import receptor subunit TOM70	11	11
P04040	CATA_HUMAN	CAT	527	Homo sapiens	Catalase	11	11
P05023	AT1A1_HUMAN	ATP1A1	1023	Homo sapiens	Sodium/potassium-transporting ATPase subunit alpha-1	11	24
P08238	HS90B_HUMAN	HSP90AB1	724	Homo sapiens	Heat shock protein HSP 90-beta	11	20
P23526	SAHH_HUMAN	AHCY	432	Homo sapiens	Adenosylhomocysteinase	11	13
P26639	SYTC_HUMAN	TARS1	723	Homo sapiens	Threonine--tRNA ligase 1, cytoplasmic	11	16
P26641	EF1G_HUMAN	EEF1G	437	Homo sapiens	Elongation factor 1-gamma	11	11
P42285	MTREX_HUMAN	MTREX	1042	Homo sapiens	Exosome RNA helicase MTR4	11	12
P54136	SYRC_HUMAN	RARS1	660	Homo sapiens	Arginine--tRNA ligase, cytoplasmic	11	13
Q15459	SF3A1_HUMAN	SF3A1	793	Homo sapiens	Splicing factor 3A subunit 1	11	12
Q709C8	VP13C_HUMAN	VPS13C	3753	Homo sapiens	Intermembrane lipid transfer protein VPS13C	11	15
P02751	FINC_HUMAN	FN1	2477	Homo sapiens	Fibronectin	10	13
P07900	HS90A_HUMAN	HSP90AA1	732	Homo sapiens	Heat shock protein HSP 90-alpha	10	27
P25705	ATPA_HUMAN	ATP5F1A	553	Homo sapiens	ATP synthase subunit alpha, mitochondrial	10	23
P36542	ATPG_HUMAN	ATP5F1C	298	Homo sapiens	ATP synthase subunit gamma, mitochondrial	10	10
P49790	NU153_HUMAN	NUP153	1475	Homo sapiens	Nuclear pore complex protein Nup153	10	10
P60174	TPIS_HUMAN	TPI1	249	Homo sapiens	Triosephosphate isomerase	10	18
Q13287	NMI_HUMAN	NMI	307	Homo sapiens	N-myc-interactor	10	10
Q8NC51	SERB1_HUMAN	SERBP1	408	Homo sapiens	SERPINE1 mRNA-binding protein 1	10	10
Q8WUM4	PDC6I_HUMAN	PDCD6IP	868	Homo sapiens	Programmed cell death 6-interacting protein	10	18
Q9NYU2	UGGG1_HUMAN	UGGT1	1555	Homo sapiens	UDP-glucose:glycoprotein glucosyltransferase 1	10	13
O00232	PSD12_HUMAN	PSMD12	456	Homo sapiens	26S proteasome non-ATPase regulatory subunit 12	9	10
O43290	SNUT1_HUMAN	SART1	800	Homo sapiens	U4/U6.U5 tri-snRNP-associated protein 1	9	10
O75165	DJC13_HUMAN	DNAJC13	2243	Homo sapiens	DnaJ homolog subfamily C member 13	9	14
P11498	PYC_HUMAN	PC	1178	Homo sapiens	Pyruvate carboxylase, mitochondrial	9	19
P17174	AATC_HUMAN	GOT1	413	Homo sapiens	Aspartate aminotransferase, cytoplasmic	9	9
P30041	PRDX6_HUMAN	PRDX6	224	Homo sapiens	Peroxiredoxin-6	9	9
P30048	PRDX3_HUMAN	PRDX3	256	Homo sapiens	Thioredoxin-dependent peroxide reductase, mitochondrial	9	9
P48634	PRC2A_HUMAN	PRRC2A	2157	Homo sapiens	Protein PRRC2A	9	9
Q14676	MDC1_HUMAN	MDC1	2089	Homo sapiens	Mediator of DNA damage checkpoint protein 1	9	12
Q14684	RRP1B_HUMAN	RRP1B	758	Homo sapiens	Ribosomal RNA processing protein 1 homolog B	9	9
Q14997	PSME4_HUMAN	PSME4	1843	Homo sapiens	Proteasome activator complex subunit 4	9	11
Q5T4S7	UBR4_HUMAN	UBR4	5183	Homo sapiens	E3 ubiquitin-protein ligase UBR4	9	17
Q86UP2	KTN1_HUMAN	KTN1	1357	Homo sapiens	Kinectin	9	16
Q9UBD5	ORC3_HUMAN	ORC3	711	Homo sapiens	Origin recognition complex subunit 3	9	9
Q9UGP8	SEC63_HUMAN	SEC63	760	Homo sapiens	Translocation protein SEC63 homolog	9	9
Q9Y3T9	NOC2L_HUMAN	NOC2L	749	Homo sapiens	Nucleolar complex protein 2 homolog	9	9
Q9Y5K6	CD2AP_HUMAN	CD2AP	639	Homo sapiens	CD2-associated protein	9	9
Q9Y617	SERC_HUMAN	PSAT1	370	Homo sapiens	Phosphoserine aminotransferase	9	9
A5YKK6	CNOT1_HUMAN	CNOT1	2376	Homo sapiens	CCR4-NOT transcription complex subunit 1	8	18
O00425	IF2B3_HUMAN	IGF2BP3	579	Homo sapiens	Insulin-like growth factor 2 mRNA-binding protein 3	8	10
O60763	USO1_HUMAN	USO1	962	Homo sapiens	General vesicular transport factor p115	8	8
O94776	MTA2_HUMAN	MTA2	668	Homo sapiens	Metastasis-associated protein MTA2	8	9
O94874	UFL1_HUMAN	UFL1	794	Homo sapiens	E3 UFM1-protein ligase 1	8	8
O95202	LETM1_HUMAN	LETM1	739	Homo sapiens	Mitochondrial proton/calcium exchanger protein	8	8
O95347	SMC2_HUMAN	SMC2	1197	Homo sapiens	Structural maintenance of chromosomes protein 2	8	12
P00505	AATM_HUMAN	GOT2	430	Homo sapiens	Aspartate aminotransferase, mitochondrial	8	8
P07814	SYEP_HUMAN	EPRS1	1512	Homo sapiens	Bifunctional glutamate/proline--tRNA ligase	8	23
P08240	SRPRA_HUMAN	SRPRA	638	Homo sapiens	Signal recognition particle receptor subunit alpha	8	8
P17858	PFKAL_HUMAN	PFKL	780	Homo sapiens	ATP-dependent 6-phosphofructokinase, liver type	8	10
P21399	ACOHC_HUMAN	ACO1	889	Homo sapiens	Cytoplasmic aconitate hydratase	8	8
P30044	PRDX5_HUMAN	PRDX5	214	Homo sapiens	Peroxiredoxin-5, mitochondrial	8	8
P30740	ILEU_HUMAN	SERPINB1	379	Homo sapiens	Leukocyte elastase inhibitor	8	8
Q14677	EPN4_HUMAN	CLINT1	625	Homo sapiens	Clathrin interactor 1	8	8
Q14966	ZN638_HUMAN	ZNF638	1978	Homo sapiens	Zinc finger protein 638	8	8
Q15269	PWP2_HUMAN	PWP2	919	Homo sapiens	Periodic tryptophan protein 2 homolog	8	10
Q15365	PCBP1_HUMAN	PCBP1	356	Homo sapiens	Poly(rC)-binding protein 1	8	11
Q16706	MA2A1_HUMAN	MAN2A1	1144	Homo sapiens	Alpha-mannosidase 2	8	8
Q6PD62	CTR9_HUMAN	CTR9	1173	Homo sapiens	RNA polymerase-associated protein CTR9 homolog	8	8
Q7KZ85	SPT6H_HUMAN	SUPT6H	1726	Homo sapiens	Transcription elongation factor SPT6	8	8
Q8IY81	SPB1_HUMAN	FTSJ3	847	Homo sapiens	pre-rRNA 2'-O-ribose RNA methyltransferase FTSJ3	8	10
Q8N201	INT1_HUMAN	INTS1	2190	Homo sapiens	Integrator complex subunit 1	8	8
Q8WUM0	NU133_HUMAN	NUP133	1156	Homo sapiens	Nuclear pore complex protein Nup133	8	8
Q8WYP5	ELYS_HUMAN	AHCTF1	2266	Homo sapiens	Protein ELYS	8	8
Q92896	GSLG1_HUMAN	GLG1	1179	Homo sapiens	Golgi apparatus protein 1	8	12
Q96L91	EP400_HUMAN	EP400	3159	Homo sapiens	E1A-binding protein p400	8	11
Q96P70	IPO9_HUMAN	IPO9	1041	Homo sapiens	Importin-9	8	8
Q96QK1	VPS35_HUMAN	VPS35	796	Homo sapiens	Vacuolar protein sorting-associated protein 35	8	8
Q99459	CDC5L_HUMAN	CDC5L	802	Homo sapiens	Cell division cycle 5-like protein	8	8
Q9H0D6	XRN2_HUMAN	XRN2	950	Homo sapiens	5'-3' exoribonuclease 2	8	8
Q9HD20	AT131_HUMAN	ATP13A1	1204	Homo sapiens	Endoplasmic reticulum transmembrane helix translocase	8	10
Q9NTI5	PDS5B_HUMAN	PDS5B	1447	Homo sapiens	Sister chromatid cohesion protein PDS5 homolog B	8	15
Q9NTZ6	RBM12_HUMAN	RBM12	932	Homo sapiens	RNA-binding protein 12	8	10
Q9P258	RCC2_HUMAN	RCC2	522	Homo sapiens	Protein RCC2	8	8
Q9ULW0	TPX2_HUMAN	TPX2	747	Homo sapiens	Targeting protein for Xklp2	8	8
Q9UNX4	WDR3_HUMAN	WDR3	943	Homo sapiens	WD repeat-containing protein 3	8	8
Q9Y3F4	STRAP_HUMAN	STRAP	350	Homo sapiens	Serine-threonine kinase receptor-associated protein	8	9
Q9Y678	COPG1_HUMAN	COPG1	874	Homo sapiens	Coatomer subunit gamma-1	8	11
O00231	PSD11_HUMAN	PSMD11	422	Homo sapiens	26S proteasome non-ATPase regulatory subunit 11	7	14
O00299	CLIC1_HUMAN	CLIC1	241	Homo sapiens	Chloride intracellular channel protein 1	7	7
O14745	NHRF1_HUMAN	NHERF1	358	Homo sapiens	Na(+)/H(+) exchange regulatory cofactor NHE-RF1	7	10
O43490	PROM1_HUMAN	PROM1	865	Homo sapiens	Prominin-1	7	8
O43747	AP1G1_HUMAN	AP1G1	822	Homo sapiens	AP-1 complex subunit gamma-1	7	10
O60701	UGDH_HUMAN	UGDH	494	Homo sapiens	UDP-glucose 6-dehydrogenase	7	11
O75146	HIP1R_HUMAN	HIP1R	1068	Homo sapiens	Huntingtin-interacting protein 1-related protein	7	8
O75475	PSIP1_HUMAN	PSIP1	530	Homo sapiens	PC4 and SFRS1-interacting protein	7	7
O95782	AP2A1_HUMAN	AP2A1	977	Homo sapiens	AP-2 complex subunit alpha-1	7	9
P00338	LDHA_HUMAN	LDHA	332	Homo sapiens	L-lactate dehydrogenase A chain	7	14
P13674	P4HA1_HUMAN	P4HA1	534	Homo sapiens	Prolyl 4-hydroxylase subunit alpha-1	7	7
P31948	STIP1_HUMAN	STIP1	543	Homo sapiens	Stress-induced-phosphoprotein 1	7	20
P46087	NOP2_HUMAN	NOP2	812	Homo sapiens	28S rRNA (cytosine(4447)-C(5))-methyltransferase	7	12
P49207	RL34_HUMAN	RPL34	117	Homo sapiens	Large ribosomal subunit protein eL34	7	7
P53618	COPB_HUMAN	COPB1	953	Homo sapiens	Coatomer subunit beta	7	14
P62191	PRS4_HUMAN	PSMC1	440	Homo sapiens	26S proteasome regulatory subunit 4	7	8
P62906	RL10A_HUMAN	RPL10A	217	Homo sapiens	Large ribosomal subunit protein uL1	7	7
Q02790	FKBP4_HUMAN	FKBP4	459	Homo sapiens	Peptidyl-prolyl cis-trans isomerase FKBP4	7	12
Q03252	LMNB2_HUMAN	LMNB2	620	Homo sapiens	Lamin-B2	7	7
Q08426	ECHP_HUMAN	EHHADH	723	Homo sapiens	Peroxisomal bifunctional enzyme	7	8
Q08J23	NSUN2_HUMAN	NSUN2	767	Homo sapiens	RNA cytosine C(5)-methyltransferase NSUN2	7	10
Q10570	CPSF1_HUMAN	CPSF1	1443	Homo sapiens	Cleavage and polyadenylation specificity factor subunit 1	7	7
Q13017	RHG05_HUMAN	ARHGAP5	1502	Homo sapiens	Rho GTPase-activating protein 5	7	9
Q13085	ACACA_HUMAN	ACACA	2346	Homo sapiens	Acetyl-CoA carboxylase 1	7	18
Q15029	U5S1_HUMAN	EFTUD2	972	Homo sapiens	116 kDa U5 small nuclear ribonucleoprotein component	7	13
Q29RF7	PDS5A_HUMAN	PDS5A	1337	Homo sapiens	Sister chromatid cohesion protein PDS5 homolog A	7	8
Q6P2E9	EDC4_HUMAN	EDC4	1401	Homo sapiens	Enhancer of mRNA-decapping protein 4	7	8
Q8TEM1	PO210_HUMAN	NUP210	1887	Homo sapiens	Nuclear pore membrane glycoprotein 210	7	9
Q92621	NU205_HUMAN	NUP205	2012	Homo sapiens	Nuclear pore complex protein Nup205	7	9
Q92887	MRP2_HUMAN	ABCC2	1545	Homo sapiens	ATP-binding cassette sub-family C member 2	7	9
Q96KR1	ZFR_HUMAN	ZFR	1074	Homo sapiens	Zinc finger RNA-binding protein	7	9
Q9H0A0	NAT10_HUMAN	NAT10	1025	Homo sapiens	RNA cytidine acetyltransferase	7	10
Q9H4L7	SMRCD_HUMAN	SMARCAD1	1026	Homo sapiens	SWI/SNF-related matrix-associated actin-dependent regulator of chromatin subfamily A containing DEAD/H box 1	7	7
Q9HBK9	AS3MT_HUMAN	AS3MT	375	Homo sapiens	Arsenite methyltransferase	7	7
Q9P0L0	VAPA_HUMAN	VAPA	249	Homo sapiens	Vesicle-associated membrane protein-associated protein A	7	8
Q9P265	DIP2B_HUMAN	DIP2B	1576	Homo sapiens	Disco-interacting protein 2 homolog B	7	7
Q9P2M7	CING_HUMAN	CGN	1203	Homo sapiens	Cingulin	7	9
Q9UQ35	SRRM2_HUMAN	SRRM2	2752	Homo sapiens	Serine/arginine repetitive matrix protein 2	7	12
Q9Y3I0	RTCB_HUMAN	RTCB	505	Homo sapiens	RNA-splicing ligase RtcB homolog	7	7
Q9Y4C8	RBM19_HUMAN	RBM19	960	Homo sapiens	Probable RNA-binding protein 19	7	8
O00499	BIN1_HUMAN	BIN1	593	Homo sapiens	Myc box-dependent-interacting protein 1	6	6
O14981	BTAF1_HUMAN	BTAF1	1849	Homo sapiens	TATA-binding protein-associated factor 172	6	6
O43172	PRP4_HUMAN	PRPF4	522	Homo sapiens	U4/U6 small nuclear ribonucleoprotein Prp4	6	6
O43242	PSMD3_HUMAN	PSMD3	534	Homo sapiens	26S proteasome non-ATPase regulatory subunit 3	6	8
O43776	SYNC_HUMAN	NARS1	548	Homo sapiens	Asparagine--tRNA ligase, cytoplasmic	6	10
O43852	CALU_HUMAN	CALU	315	Homo sapiens	Calumenin	6	8
O60264	SMCA5_HUMAN	SMARCA5	1052	Homo sapiens	SWI/SNF-related matrix-associated actin-dependent regulator of chromatin subfamily A member 5	6	10
O60271	JIP4_HUMAN	SPAG9	1321	Homo sapiens	C-Jun-amino-terminal kinase-interacting protein 4	6	8
O60306	AQR_HUMAN	AQR	1485	Homo sapiens	RNA helicase aquarius	6	7
O76031	CLPX_HUMAN	CLPX	633	Homo sapiens	ATP-dependent Clp protease ATP-binding subunit clpX-like, mitochondrial	6	10
O95155	UBE4B_HUMAN	UBE4B	1302	Homo sapiens	Ubiquitin conjugation factor E4 B	6	10
O95373	IPO7_HUMAN	IPO7	1038	Homo sapiens	Importin-7	6	7
O95486	SC24A_HUMAN	SEC24A	1093	Homo sapiens	Protein transport protein Sec24A	6	6
P11047	LAMC1_HUMAN	LAMC1	1609	Homo sapiens	Laminin subunit gamma-1	6	6
P12004	PCNA_HUMAN	PCNA	261	Homo sapiens	Proliferating cell nuclear antigen	6	6
P22102	PUR2_HUMAN	GART	1010	Homo sapiens	Trifunctional purine biosynthetic protein adenosine-3	6	13
P22314	UBA1_HUMAN	UBA1	1058	Homo sapiens	Ubiquitin-like modifier-activating enzyme 1	6	11
P25398	RS12_HUMAN	RPS12	132	Homo sapiens	Small ribosomal subunit protein eS12	6	6
P27338	AOFB_HUMAN	MAOB	520	Homo sapiens	Amine oxidase [flavin-containing] B	6	7
P30837	AL1B1_HUMAN	ALDH1B1	517	Homo sapiens	Aldehyde dehydrogenase X, mitochondrial	6	6
P33176	KINH_HUMAN	KIF5B	963	Homo sapiens	Kinesin-1 heavy chain	6	12
P35527	K1C9_HUMAN	KRT9	623	Homo sapiens	Keratin, type I cytoskeletal 9	6	12
P35908	K22E_HUMAN	KRT2	639	Homo sapiens	Keratin, type II cytoskeletal 2 epidermal	6	10
P37837	TALDO_HUMAN	TALDO1	337	Homo sapiens	Transaldolase	6	10
P38432	COIL_HUMAN	COIL	576	Homo sapiens	Coilin	6	6
P42166	LAP2A_HUMAN	TMPO	694	Homo sapiens	Lamina-associated polypeptide 2, isoform alpha	6	12
P43686	PRS6B_HUMAN	PSMC4	418	Homo sapiens	26S proteasome regulatory subunit 6B	6	6
P45974	UBP5_HUMAN	USP5	858	Homo sapiens	Ubiquitin carboxyl-terminal hydrolase 5	6	6
P49189	AL9A1_HUMAN	ALDH9A1	494	Homo sapiens	4-trimethylaminobutyraldehyde dehydrogenase	6	6
P49915	GUAA_HUMAN	GMPS	693	Homo sapiens	GMP synthase [glutamine-hydrolyzing]	6	6
P61160	ARP2_HUMAN	ACTR2	394	Homo sapiens	Actin-related protein 2	6	9
P61758	PFD3_HUMAN	VBP1	197	Homo sapiens	Prefoldin subunit 3	6	7
Q01581	HMCS1_HUMAN	HMGCS1	520	Homo sapiens	Hydroxymethylglutaryl-CoA synthase, cytoplasmic	6	10
Q01970	PLCB3_HUMAN	PLCB3	1234	Homo sapiens	1-phosphatidylinositol 4,5-bisphosphate phosphodiesterase beta-3	6	6
Q02878	RL6_HUMAN	RPL6	288	Homo sapiens	Large ribosomal subunit protein eL6	6	11
Q10471	GALT2_HUMAN	GALNT2	571	Homo sapiens	Polypeptide N-acetylgalactosaminyltransferase 2	6	6
Q13200	PSMD2_HUMAN	PSMD2	908	Homo sapiens	26S proteasome non-ATPase regulatory subunit 2	6	10
Q15058	KIF14_HUMAN	KIF14	1648	Homo sapiens	Kinesin-like protein KIF14	6	6
Q15084	PDIA6_HUMAN	PDIA6	440	Homo sapiens	Protein disulfide-isomerase A6	6	6
Q15181	IPYR_HUMAN	PPA1	289	Homo sapiens	Inorganic pyrophosphatase	6	10
Q15397	PUM3_HUMAN	PUM3	648	Homo sapiens	Pumilio homolog 3	6	6
Q16401	PSMD5_HUMAN	PSMD5	504	Homo sapiens	26S proteasome non-ATPase regulatory subunit 5	6	8
Q2Q1W2	LIN41_HUMAN	TRIM71	868	Homo sapiens	E3 ubiquitin-protein ligase TRIM71	6	6
Q562R1	ACTBL_HUMAN	ACTBL2	376	Homo sapiens	Beta-actin-like protein 2	6	13
Q5JTH9	RRP12_HUMAN	RRP12	1297	Homo sapiens	RRP12-like protein	6	6
Q5VT52	RPRD2_HUMAN	RPRD2	1461	Homo sapiens	Regulation of nuclear pre-mRNA domain-containing protein 2	6	6
Q7Z333	SETX_HUMAN	SETX	2677	Homo sapiens	Probable helicase senataxin	6	7
Q86XP3	DDX42_HUMAN	DDX42	938	Homo sapiens	ATP-dependent RNA helicase DDX42	6	7
Q96AG4	LRC59_HUMAN	LRRC59	307	Homo sapiens	Leucine-rich repeat-containing protein 59	6	8
Q96CS3	FAF2_HUMAN	FAF2	445	Homo sapiens	FAS-associated factor 2	6	6
Q99575	POP1_HUMAN	POP1	1024	Homo sapiens	Ribonucleases P/MRP protein subunit POP1	6	9
Q9BQS8	FYCO1_HUMAN	FYCO1	1478	Homo sapiens	FYVE and coiled-coil domain-containing protein 1	6	6
Q9NUJ1	ABHDA_HUMAN	ABHD10	306	Homo sapiens	Palmitoyl-protein thioesterase ABHD10, mitochondrial	6	6
Q9NVP1	DDX18_HUMAN	DDX18	670	Homo sapiens	ATP-dependent RNA helicase DDX18	6	8
Q9NYH9	UTP6_HUMAN	UTP6	597	Homo sapiens	U3 small nucleolar RNA-associated protein 6 homolog	6	7
Q9P266	JCAD_HUMAN	JCAD	1359	Homo sapiens	Junctional cadherin 5-associated protein	6	6
Q9UDT6	CLIP2_HUMAN	CLIP2	1046	Homo sapiens	CAP-Gly domain-containing linker protein 2	6	7
Q9UJA5	TRM6_HUMAN	TRMT6	497	Homo sapiens	tRNA (adenine(58)-N(1))-methyltransferase non-catalytic subunit TRM6	6	6
Q9UKX7	NUP50_HUMAN	NUP50	468	Homo sapiens	Nuclear pore complex protein Nup50	6	7
Q9UMS4	PRP19_HUMAN	PRPF19	504	Homo sapiens	Pre-mRNA-processing factor 19	6	10
A0AVT1	UBA6_HUMAN	UBA6	1052	Homo sapiens	Ubiquitin-like modifier-activating enzyme 6	5	8
O00267	SPT5H_HUMAN	SUPT5H	1087	Homo sapiens	Transcription elongation factor SPT5	5	5
O00487	PSDE_HUMAN	PSMD14	310	Homo sapiens	26S proteasome non-ATPase regulatory subunit 14	5	5
O15067	PUR4_HUMAN	PFAS	1338	Homo sapiens	Phosphoribosylformylglycinamidine synthase	5	10
O43395	PRPF3_HUMAN	PRPF3	683	Homo sapiens	U4/U6 small nuclear ribonucleoprotein Prp3	5	5
O43592	XPOT_HUMAN	XPOT	962	Homo sapiens	Exportin-T	5	6
O43818	U3IP2_HUMAN	RRP9	475	Homo sapiens	U3 small nucleolar RNA-interacting protein 2	5	5
O76003	GLRX3_HUMAN	GLRX3	335	Homo sapiens	Glutaredoxin-3	5	5
O95239	KIF4A_HUMAN	KIF4A	1232	Homo sapiens	Chromosome-associated kinesin KIF4A	5	8
O95864	FADS2_HUMAN	FADS2	444	Homo sapiens	Acyl-CoA 6-desaturase	5	6
P00390	GSHR_HUMAN	GSR	522	Homo sapiens	Glutathione reductase, mitochondrial	5	8
P04181	OAT_HUMAN	OAT	439	Homo sapiens	Ornithine aminotransferase, mitochondrial	5	5
P04406	G3P_HUMAN	GAPDH	335	Homo sapiens	Glyceraldehyde-3-phosphate dehydrogenase	5	26
P05455	LA_HUMAN	SSB	408	Homo sapiens	Lupus La protein	5	10
P08183	MDR1_HUMAN	ABCB1	1280	Homo sapiens	ATP-dependent translocase ABCB1	5	6
P13984	T2FB_HUMAN	GTF2F2	249	Homo sapiens	General transcription factor IIF subunit 2	5	5
P16401	H15_HUMAN	H1-5	226	Homo sapiens	Histone H1.5	5	7
P21796	VDAC1_HUMAN	VDAC1	283	Homo sapiens	Non-selective voltage-gated ion channel VDAC1	5	11
P22033	MUTA_HUMAN	MMUT	750	Homo sapiens	Methylmalonyl-CoA mutase, mitochondrial	5	5
P22059	OSBP1_HUMAN	OSBP	807	Homo sapiens	Oxysterol-binding protein 1	5	6
P26368	U2AF2_HUMAN	U2AF2	475	Homo sapiens	Splicing factor U2AF 65 kDa subunit	5	6
P29401	TKT_HUMAN	TKT	623	Homo sapiens	Transketolase	5	10
P30050	RL12_HUMAN	RPL12	165	Homo sapiens	Large ribosomal subunit protein uL11	5	5
P30086	PEBP1_HUMAN	PEBP1	187	Homo sapiens	Phosphatidylethanolamine-binding protein 1	5	5
P30520	PURA2_HUMAN	ADSS2	456	Homo sapiens	Adenylosuccinate synthetase isozyme 2	5	7
P30533	AMRP_HUMAN	LRPAP1	357	Homo sapiens	Alpha-2-macroglobulin receptor-associated protein	5	11
P32929	CGL_HUMAN	CTH	405	Homo sapiens	Cystathionine gamma-lyase	5	5
P33908	MA1A1_HUMAN	MAN1A1	653	Homo sapiens	Mannosyl-oligosaccharide 1,2-alpha-mannosidase IA	5	6
P35754	GLRX1_HUMAN	GLRX	106	Homo sapiens	Glutaredoxin-1	5	5
P40222	TXLNA_HUMAN	TXLNA	546	Homo sapiens	Alpha-taxilin	5	5
P46977	STT3A_HUMAN	STT3A	705	Homo sapiens	Dolichyl-diphosphooligosaccharide--protein glycosyltransferase subunit STT3A	5	6
P48681	NEST_HUMAN	NES	1621	Homo sapiens	Nestin	5	5
P49792	RBP2_HUMAN	RANBP2	3224	Homo sapiens	E3 SUMO-protein ligase RanBP2	5	21
P50990	TCPQ_HUMAN	CCT8	548	Homo sapiens	T-complex protein 1 subunit theta	5	17
P52735	VAV2_HUMAN	VAV2	878	Homo sapiens	Guanine nucleotide exchange factor VAV2	5	5
P54652	HSP72_HUMAN	HSPA2	639	Homo sapiens	Heat shock-related 70 kDa protein 2	5	5
P54802	ANAG_HUMAN	NAGLU	743	Homo sapiens	Alpha-N-acetylglucosaminidase	5	6
P55884	EIF3B_HUMAN	EIF3B	814	Homo sapiens	Eukaryotic translation initiation factor 3 subunit B	5	9
P57740	NU107_HUMAN	NUP107	925	Homo sapiens	Nuclear pore complex protein Nup107	5	8
P62701	RS4X_HUMAN	RPS4X	263	Homo sapiens	Small ribosomal subunit protein eS4, X isoform	5	11
P62851	RS25_HUMAN	RPS25	125	Homo sapiens	Small ribosomal subunit protein eS25	5	6
P82914	RT15_HUMAN	MRPS15	257	Homo sapiens	Small ribosomal subunit protein uS15m	5	5
Q01518	CAP1_HUMAN	CAP1	475	Homo sapiens	Adenylyl cyclase-associated protein 1	5	10
Q02809	PLOD1_HUMAN	PLOD1	727	Homo sapiens	Procollagen-lysine,2-oxoglutarate 5-dioxygenase 1	5	6
Q09161	NCBP1_HUMAN	NCBP1	790	Homo sapiens	Nuclear cap-binding protein subunit 1	5	6
Q12882	DPYD_HUMAN	DPYD	1025	Homo sapiens	Dihydropyrimidine dehydrogenase [NADP(+)]	5	5
Q13177	PAK2_HUMAN	PAK2	524	Homo sapiens	Serine/threonine-protein kinase PAK 2	5	11
Q13618	CUL3_HUMAN	CUL3	768	Homo sapiens	Cullin-3	5	5
Q14166	TTL12_HUMAN	TTLL12	644	Homo sapiens	Tubulin--tyrosine ligase-like protein 12	5	5
Q14CX7	NAA25_HUMAN	NAA25	972	Homo sapiens	N-alpha-acetyltransferase 25, NatB auxiliary subunit	5	6
Q15046	SYK_HUMAN	KARS1	597	Homo sapiens	Lysine--tRNA ligase	5	9
Q2TAY7	SMU1_HUMAN	SMU1	513	Homo sapiens	WD40 repeat-containing protein SMU1	5	5
Q53H82	LACB2_HUMAN	LACTB2	288	Homo sapiens	Endoribonuclease LACTB2	5	5
Q5JVF3	PCID2_HUMAN	PCID2	399	Homo sapiens	PCI domain-containing protein 2	5	5
Q68DQ2	CRBG3_HUMAN	CRYBG3	2970	Homo sapiens	Very large A-kinase anchor protein	5	5
Q6ZRP7	QSOX2_HUMAN	QSOX2	698	Homo sapiens	Sulfhydryl oxidase 2	5	11
Q7Z417	NUFP2_HUMAN	NUFIP2	695	Homo sapiens	FMR1-interacting protein NUFIP2	5	5
Q86YP4	P66A_HUMAN	GATAD2A	633	Homo sapiens	Transcriptional repressor p66-alpha	5	7
Q8IYQ7	THNS1_HUMAN	THNSL1	743	Homo sapiens	Threonine synthase-like 1	5	5
Q8N1G4	LRC47_HUMAN	LRRC47	583	Homo sapiens	Leucine-rich repeat-containing protein 47	5	6
Q8N392	RHG18_HUMAN	ARHGAP18	663	Homo sapiens	Rho GTPase-activating protein 18	5	5
Q8N3C0	ASCC3_HUMAN	ASCC3	2202	Homo sapiens	Activating signal cointegrator 1 complex subunit 3	5	5
Q8N442	GUF1_HUMAN	GUF1	669	Homo sapiens	Translation factor GUF1, mitochondrial	5	5
Q8NI60	COQ8A_HUMAN	COQ8A	647	Homo sapiens	Atypical kinase COQ8A, mitochondrial	5	5
Q8TEQ6	GEMI5_HUMAN	GEMIN5	1508	Homo sapiens	Gem-associated protein 5	5	5
Q92805	GOGA1_HUMAN	GOLGA1	767	Homo sapiens	Golgin subfamily A member 1	5	8
Q96EY7	PTCD3_HUMAN	PTCD3	689	Homo sapiens	Small ribosomal subunit protein mS39	5	6
Q96JH7	VCIP1_HUMAN	VCPIP1	1222	Homo sapiens	Deubiquitinating protein VCPIP1	5	5
Q96JM3	CHAP1_HUMAN	CHAMP1	812	Homo sapiens	Chromosome alignment-maintaining phosphoprotein 1	5	5
Q96K76	UBP47_HUMAN	USP47	1375	Homo sapiens	Ubiquitin carboxyl-terminal hydrolase 47	5	5
Q96QC0	PP1RA_HUMAN	PPP1R10	940	Homo sapiens	Serine/threonine-protein phosphatase 1 regulatory subunit 10	5	5
Q96RL7	VP13A_HUMAN	VPS13A	3174	Homo sapiens	Intermembrane lipid transfer protein VPS13A	5	7
Q99570	PI3R4_HUMAN	PIK3R4	1358	Homo sapiens	Phosphoinositide 3-kinase regulatory subunit 4	5	7
Q99856	ARI3A_HUMAN	ARID3A	593	Homo sapiens	AT-rich interactive domain-containing protein 3A	5	7
Q9BQ39	DDX50_HUMAN	DDX50	737	Homo sapiens	ATP-dependent RNA helicase DDX50	5	5
Q9BR76	COR1B_HUMAN	CORO1B	489	Homo sapiens	Coronin-1B	5	5
Q9GZL7	WDR12_HUMAN	WDR12	423	Homo sapiens	Ribosome biogenesis protein WDR12	5	5
Q9H307	PININ_HUMAN	PNN	717	Homo sapiens	Pinin	5	7
Q9H3S7	PTN23_HUMAN	PTPN23	1636	Homo sapiens	Tyrosine-protein phosphatase non-receptor type 23	5	5
Q9H9Y2	RPF1_HUMAN	RPF1	349	Homo sapiens	Ribosome production factor 1	5	5
Q9HB71	CYBP_HUMAN	CACYBP	228	Homo sapiens	Calcyclin-binding protein	5	5
Q9NRF8	PYRG2_HUMAN	CTPS2	586	Homo sapiens	CTP synthase 2	5	6
Q9NSD9	SYFB_HUMAN	FARSB	589	Homo sapiens	Phenylalanine--tRNA ligase beta subunit	5	5
Q9NV70	EXOC1_HUMAN	EXOC1	894	Homo sapiens	Exocyst complex component 1	5	5
Q9NWT1	PK1IP_HUMAN	PAK1IP1	392	Homo sapiens	p21-activated protein kinase-interacting protein 1	5	5
Q9NXG2	THUM1_HUMAN	THUMPD1	353	Homo sapiens	THUMP domain-containing protein 1	5	8
Q9P287	BCCIP_HUMAN	BCCIP	314	Homo sapiens	BRCA2 and CDKN1A-interacting protein	5	5
Q9UBV2	SE1L1_HUMAN	SEL1L	794	Homo sapiens	Protein sel-1 homolog 1	5	6
Q9UGI8	TES_HUMAN	TES	421	Homo sapiens	Testin	5	8
Q9UIJ7	KAD3_HUMAN	AK3	227	Homo sapiens	GTP:AMP phosphotransferase AK3, mitochondrial	5	5
Q9UMZ2	SYNRG_HUMAN	SYNRG	1314	Homo sapiens	Synergin gamma	5	9
Q9Y277	VDAC3_HUMAN	VDAC3	283	Homo sapiens	Voltage-dependent anion-selective channel protein 3	5	8
Q9Y2R4	DDX52_HUMAN	DDX52	599	Homo sapiens	Probable ATP-dependent RNA helicase DDX52	5	5
Q9Y2X3	NOP58_HUMAN	NOP58	529	Homo sapiens	Nucleolar protein 58	5	9
Q9Y679	AUP1_HUMAN	AUP1	410	Homo sapiens	Lipid droplet-regulating VLDL assembly factor AUP1	5	5
P80217	IN35_HUMAN	IFI35	286	Homo sapiens	Interferon-induced 35 kDa protein	5	3
A0MZ66	SHOT1_HUMAN	SHTN1	631	Homo sapiens	Shootin-1	4	4
O00148	DX39A_HUMAN	DDX39A	427	Homo sapiens	ATP-dependent RNA helicase DDX39A	4	5
O00257	CBX4_HUMAN	CBX4	560	Homo sapiens	E3 SUMO-protein ligase CBX4	4	4
O00743	PPP6_HUMAN	PPP6C	305	Homo sapiens	Serine/threonine-protein phosphatase 6 catalytic subunit	4	4
O15031	PLXB2_HUMAN	PLXNB2	1838	Homo sapiens	Plexin-B2	4	8
O15066	KIF3B_HUMAN	KIF3B	747	Homo sapiens	Kinesin-like protein KIF3B	4	5
O15355	PPM1G_HUMAN	PPM1G	546	Homo sapiens	Protein phosphatase 1G	4	4
O43929	ORC4_HUMAN	ORC4	436	Homo sapiens	Origin recognition complex subunit 4	4	4
O60244	MED14_HUMAN	MED14	1454	Homo sapiens	Mediator of RNA polymerase II transcription subunit 14	4	4
O60518	RNBP6_HUMAN	RANBP6	1105	Homo sapiens	Ran-binding protein 6	4	4
O75054	IGSF3_HUMAN	IGSF3	1194	Homo sapiens	Immunoglobulin superfamily member 3	4	4
O75351	VPS4B_HUMAN	VPS4B	444	Homo sapiens	Vacuolar protein sorting-associated protein 4B	4	6
O95049	ZO3_HUMAN	TJP3	919	Homo sapiens	Tight junction protein ZO-3	4	4
O95478	NSA2_HUMAN	NSA2	260	Homo sapiens	Ribosome biogenesis protein NSA2 homolog	4	5
O95881	TXD12_HUMAN	TXNDC12	172	Homo sapiens	Thioredoxin domain-containing protein 12	4	4
O96013	PAK4_HUMAN	PAK4	591	Homo sapiens	Serine/threonine-protein kinase PAK 4	4	6
P05091	ALDH2_HUMAN	ALDH2	517	Homo sapiens	Aldehyde dehydrogenase, mitochondrial	4	10
P07305	H10_HUMAN	H1-0	194	Homo sapiens	Histone H1.0	4	4
P07384	CAN1_HUMAN	CAPN1	714	Homo sapiens	Calpain-1 catalytic subunit	4	5
P08579	RU2B_HUMAN	SNRPB2	225	Homo sapiens	U2 small nuclear ribonucleoprotein B''	4	4
P09960	LKHA4_HUMAN	LTA4H	611	Homo sapiens	Leukotriene A-4 hydrolase	4	6
P11216	PYGB_HUMAN	PYGB	843	Homo sapiens	Glycogen phosphorylase, brain form	4	7
P11387	TOP1_HUMAN	TOP1	765	Homo sapiens	DNA topoisomerase 1	4	13
P13797	PLST_HUMAN	PLS3	630	Homo sapiens	Plastin-3	4	12
P14868	SYDC_HUMAN	DARS1	501	Homo sapiens	Aspartate--tRNA ligase, cytoplasmic	4	13
P16403	H12_HUMAN	H1-2	213	Homo sapiens	Histone H1.2	4	11
P18669	PGAM1_HUMAN	PGAM1	254	Homo sapiens	Phosphoglycerate mutase 1	4	10
P21980	TGM2_HUMAN	TGM2	687	Homo sapiens	Protein-glutamine gamma-glutamyltransferase 2	4	5
P22413	ENPP1_HUMAN	ENPP1	925	Homo sapiens	Ectonucleotide pyrophosphatase/phosphodiesterase family member 1	4	4
P24534	EF1B_HUMAN	EEF1B2	225	Homo sapiens	Elongation factor 1-beta	4	6
P25092	GUC2C_HUMAN	GUCY2C	1073	Homo sapiens	Guanylyl cyclase C	4	4
P27694	RFA1_HUMAN	RPA1	616	Homo sapiens	Replication protein A 70 kDa DNA-binding subunit	4	5
P28066	PSA5_HUMAN	PSMA5	241	Homo sapiens	Proteasome subunit alpha type-5	4	4
P29966	MARCS_HUMAN	MARCKS	332	Homo sapiens	Myristoylated alanine-rich C-kinase substrate	4	4
P31942	HNRH3_HUMAN	HNRNPH3	346	Homo sapiens	Heterogeneous nuclear ribonucleoprotein H3	4	5
P31946	1433B_HUMAN	YWHAB	246	Homo sapiens	14-3-3 protein beta/alpha	4	6
P35251	RFC1_HUMAN	RFC1	1148	Homo sapiens	Replication factor C subunit 1	4	7
P35914	HMGCL_HUMAN	HMGCL	325	Homo sapiens	Hydroxymethylglutaryl-CoA lyase, mitochondrial	4	5
P36405	ARL3_HUMAN	ARL3	182	Homo sapiens	ADP-ribosylation factor-like protein 3	4	4
P38117	ETFB_HUMAN	ETFB	255	Homo sapiens	Electron transfer flavoprotein subunit beta	4	7
P40926	MDHM_HUMAN	MDH2	338	Homo sapiens	Malate dehydrogenase, mitochondrial	4	14
P43304	GPDM_HUMAN	GPD2	727	Homo sapiens	Glycerol-3-phosphate dehydrogenase, mitochondrial	4	6
P45973	CBX5_HUMAN	CBX5	191	Homo sapiens	Chromobox protein homolog 5	4	6
P46019	KPB2_HUMAN	PHKA2	1235	Homo sapiens	Phosphorylase b kinase regulatory subunit alpha, liver isoform	4	4
P48163	MAOX_HUMAN	ME1	572	Homo sapiens	NADP-dependent malic enzyme	4	4
P49257	LMAN1_HUMAN	LMAN1	510	Homo sapiens	Protein ERGIC-53	4	4
P49916	DNLI3_HUMAN	LIG3	1009	Homo sapiens	DNA ligase 3	4	6
P50135	HNMT_HUMAN	HNMT	292	Homo sapiens	Histamine N-methyltransferase	4	4
P50453	SPB9_HUMAN	SERPINB9	376	Homo sapiens	Serpin B9	4	4
P50748	KNTC1_HUMAN	KNTC1	2209	Homo sapiens	Kinetochore-associated protein 1	4	6
P50995	ANX11_HUMAN	ANXA11	505	Homo sapiens	Annexin A11	4	5
P53367	ARFP1_HUMAN	ARFIP1	373	Homo sapiens	Arfaptin-1	4	4
P53999	TCP4_HUMAN	SUB1	127	Homo sapiens	Activated RNA polymerase II transcriptional coactivator p15	4	5
P78371	TCPB_HUMAN	CCT2	535	Homo sapiens	T-complex protein 1 subunit beta	4	24
P83111	LACTB_HUMAN	LACTB	547	Homo sapiens	Serine beta-lactamase-like protein LACTB, mitochondrial	4	6
P83436	COG7_HUMAN	COG7	770	Homo sapiens	Conserved oligomeric Golgi complex subunit 7	4	4
Q01831	XPC_HUMAN	XPC	940	Homo sapiens	DNA repair protein complementing XP-C cells	4	4
Q02224	CENPE_HUMAN	CENPE	2701	Homo sapiens	Centromere-associated protein E	4	4
Q03701	CEBPZ_HUMAN	CEBPZ	1054	Homo sapiens	CCAAT/enhancer-binding protein zeta	4	4
Q06323	PSME1_HUMAN	PSME1	249	Homo sapiens	Proteasome activator complex subunit 1	4	9
Q08752	PPID_HUMAN	PPID	370	Homo sapiens	Peptidyl-prolyl cis-trans isomerase D	4	5
Q08945	SSRP1_HUMAN	SSRP1	709	Homo sapiens	FACT complex subunit SSRP1	4	11
Q10469	MGAT2_HUMAN	MGAT2	447	Homo sapiens	Alpha-1,6-mannosyl-glycoprotein 2-beta-N-acetylglucosaminyltransferase	4	4
Q12864	CAD17_HUMAN	CDH17	832	Homo sapiens	Cadherin-17	4	7
Q12874	SF3A3_HUMAN	SF3A3	501	Homo sapiens	Splicing factor 3A subunit 3	4	4
Q13111	CAF1A_HUMAN	CHAF1A	956	Homo sapiens	Chromatin assembly factor 1 subunit A	4	5
Q13112	CAF1B_HUMAN	CHAF1B	559	Homo sapiens	Chromatin assembly factor 1 subunit B	4	4
Q13151	ROA0_HUMAN	HNRNPA0	305	Homo sapiens	Heterogeneous nuclear ribonucleoprotein A0	4	4
Q13416	ORC2_HUMAN	ORC2	577	Homo sapiens	Origin recognition complex subunit 2	4	5
Q14692	BMS1_HUMAN	BMS1	1282	Homo sapiens	Ribosome biogenesis protein BMS1 homolog	4	4
Q15067	ACOX1_HUMAN	ACOX1	660	Homo sapiens	Peroxisomal acyl-coenzyme A oxidase 1	4	5
Q15386	UBE3C_HUMAN	UBE3C	1083	Homo sapiens	Ubiquitin-protein ligase E3C	4	4
Q15424	SAFB1_HUMAN	SAFB	915	Homo sapiens	Scaffold attachment factor B1	4	10
Q15648	MED1_HUMAN	MED1	1581	Homo sapiens	Mediator of RNA polymerase II transcription subunit 1	4	4
Q16513	PKN2_HUMAN	PKN2	984	Homo sapiens	Serine/threonine-protein kinase N2	4	6
Q16762	THTR_HUMAN	TST	297	Homo sapiens	Thiosulfate sulfurtransferase	4	5
Q32MZ4	LRRF1_HUMAN	LRRFIP1	808	Homo sapiens	Leucine-rich repeat flightless-interacting protein 1	4	5
Q5SRE5	NU188_HUMAN	NUP188	1749	Homo sapiens	Nucleoporin NUP188	4	4
Q69YN2	C19L1_HUMAN	CWF19L1	538	Homo sapiens	CWF19-like protein 1	4	4
Q6NUQ1	RINT1_HUMAN	RINT1	792	Homo sapiens	RAD50-interacting protein 1	4	4
Q6P6C2	ALKB5_HUMAN	ALKBH5	394	Homo sapiens	RNA demethylase ALKBH5	4	4
Q6PJG6	BRAT1_HUMAN	BRAT1	821	Homo sapiens	BRCA1-associated ATM activator 1	4	4
Q6ZUJ8	BCAP_HUMAN	PIK3AP1	805	Homo sapiens	Phosphoinositide 3-kinase adapter protein 1	4	4
Q70UQ0	IKIP_HUMAN	IKBIP	350	Homo sapiens	Inhibitor of nuclear factor kappa-B kinase-interacting protein	4	4
Q7L266	ASGL1_HUMAN	ASRGL1	308	Homo sapiens	Isoaspartyl peptidase/L-asparaginase	4	6
Q7LBC6	KDM3B_HUMAN	KDM3B	1761	Homo sapiens	Lysine-specific demethylase 3B	4	6
Q7Z2Z1	TICRR_HUMAN	TICRR	1910	Homo sapiens	Treslin	4	4
Q7Z3T8	ZFY16_HUMAN	ZFYVE16	1539	Homo sapiens	Zinc finger FYVE domain-containing protein 16	4	4
Q7Z478	DHX29_HUMAN	DHX29	1369	Homo sapiens	ATP-dependent RNA helicase DHX29	4	4
Q7Z794	K2C1B_HUMAN	KRT77	578	Homo sapiens	Keratin, type II cytoskeletal 1b	4	4
Q86W42	THOC6_HUMAN	THOC6	341	Homo sapiens	THO complex subunit 6	4	4
Q86X76	NIT1_HUMAN	NIT1	327	Homo sapiens	Deaminated glutathione amidase	4	4
Q8IYB8	SUV3_HUMAN	SUPV3L1	786	Homo sapiens	ATP-dependent RNA helicase SUPV3L1, mitochondrial	4	4
Q8N6R0	EFNMT_HUMAN	METTL13	699	Homo sapiens	eEF1A lysine and N-terminal methyltransferase	4	4
Q8NBS9	TXND5_HUMAN	TXNDC5	432	Homo sapiens	Thioredoxin domain-containing protein 5	4	4
Q8NE62	CHDH_HUMAN	CHDH	594	Homo sapiens	Choline dehydrogenase, mitochondrial	4	4
Q8TD16	BICD2_HUMAN	BICD2	824	Homo sapiens	Protein bicaudal D homolog 2	4	5
Q8TE67	ES8L3_HUMAN	EPS8L3	593	Homo sapiens	Epidermal growth factor receptor kinase substrate 8-like protein 3	4	4
Q8WTT2	NOC3L_HUMAN	NOC3L	800	Homo sapiens	Nucleolar complex protein 3 homolog	4	4
Q8WWH5	TRUB1_HUMAN	TRUB1	349	Homo sapiens	Pseudouridylate synthase TRUB1	4	4
Q8WXA9	SREK1_HUMAN	SREK1	508	Homo sapiens	Splicing regulatory glutamine/lysine-rich protein 1	4	4
Q8WXX5	DNJC9_HUMAN	DNAJC9	260	Homo sapiens	DnaJ homolog subfamily C member 9	4	4
Q92541	RTF1_HUMAN	RTF1	710	Homo sapiens	RNA polymerase-associated protein RTF1 homolog	4	4
Q96G03	PGM2_HUMAN	PGM2	612	Homo sapiens	Phosphopentomutase	4	6
Q96SI9	STRBP_HUMAN	STRBP	672	Homo sapiens	Spermatid perinuclear RNA-binding protein	4	5
Q96TA2	YMEL1_HUMAN	YME1L1	773	Homo sapiens	ATP-dependent zinc metalloprotease YME1L1	4	7
Q99525	H4G_HUMAN	H4C7	98	Homo sapiens	Histone H4-like protein type G	4	4
Q99541	PLIN2_HUMAN	PLIN2	437	Homo sapiens	Perilipin-2	4	6
Q99797	MIPEP_HUMAN	MIPEP	713	Homo sapiens	Mitochondrial intermediate peptidase	4	4
Q9BRD0	BUD13_HUMAN	BUD13	619	Homo sapiens	BUD13 homolog	4	5
Q9BSJ8	ESYT1_HUMAN	ESYT1	1104	Homo sapiens	Extended synaptotagmin-1	4	6
Q9BTE3	MCMBP_HUMAN	MCMBP	642	Homo sapiens	Mini-chromosome maintenance complex-binding protein	4	4
Q9BVP2	GNL3_HUMAN	GNL3	549	Homo sapiens	Guanine nucleotide-binding protein-like 3	4	5
Q9BWD1	THIC_HUMAN	ACAT2	397	Homo sapiens	Acetyl-CoA acetyltransferase, cytosolic	4	4
Q9BYV1	AGT2_HUMAN	AGXT2	514	Homo sapiens	Alanine--glyoxylate aminotransferase 2, mitochondrial	4	4
Q9H4B7	TBB1_HUMAN	TUBB1	451	Homo sapiens	Tubulin beta-1 chain	4	8
Q9H6E4	CC134_HUMAN	CCDC134	229	Homo sapiens	Coiled-coil domain-containing protein 134	4	5
Q9HAU5	RENT2_HUMAN	UPF2	1272	Homo sapiens	Regulator of nonsense transcripts 2	4	4
Q9HAV4	XPO5_HUMAN	XPO5	1204	Homo sapiens	Exportin-5	4	4
Q9HCS7	SYF1_HUMAN	XAB2	855	Homo sapiens	Pre-mRNA-splicing factor SYF1	4	4
Q9NQH7	XPP3_HUMAN	XPNPEP3	507	Homo sapiens	Xaa-Pro aminopeptidase 3	4	4
Q9NUQ8	ABCF3_HUMAN	ABCF3	709	Homo sapiens	ATP-binding cassette sub-family F member 3	4	4
Q9NVG8	TBC13_HUMAN	TBC1D13	400	Homo sapiens	TBC1 domain family member 13	4	4
Q9NXF1	TEX10_HUMAN	TEX10	929	Homo sapiens	Testis-expressed protein 10	4	5
Q9NYY8	FAKD2_HUMAN	FASTKD2	710	Homo sapiens	FAST kinase domain-containing protein 2, mitochondrial	4	4
Q9NZ08	ERAP1_HUMAN	ERAP1	941	Homo sapiens	Endoplasmic reticulum aminopeptidase 1	4	4
Q9P0K7	RAI14_HUMAN	RAI14	980	Homo sapiens	Ankycorbin	4	4
Q9UBF2	COPG2_HUMAN	COPG2	871	Homo sapiens	Coatomer subunit gamma-2	4	4
Q9UHB9	SRP68_HUMAN	SRP68	627	Homo sapiens	Signal recognition particle subunit SRP68	4	4
Q9UJS0	S2513_HUMAN	SLC25A13	675	Homo sapiens	Electrogenic aspartate/glutamate antiporter SLC25A13, mitochondrial	4	8
Q9UKN7	MYO15_HUMAN	MYO15A	3530	Homo sapiens	Unconventional myosin-XV	4	4
Q9UM21	MGT4A_HUMAN	MGAT4A	535	Homo sapiens	Alpha-1,3-mannosyl-glycoprotein 4-beta-N-acetylglucosaminyltransferase A	4	4
Q9UNS1	TIM_HUMAN	TIMELESS	1208	Homo sapiens	Protein timeless homolog	4	4
Q9UQ80	PA2G4_HUMAN	PA2G4	394	Homo sapiens	Proliferation-associated protein 2G4	4	10
Q9Y295	DRG1_HUMAN	DRG1	367	Homo sapiens	Developmentally-regulated GTP-binding protein 1	4	5
Q9Y2W2	WBP11_HUMAN	WBP11	641	Homo sapiens	WW domain-binding protein 11	4	6
Q9Y3P9	RBGP1_HUMAN	RABGAP1	1069	Homo sapiens	Rab GTPase-activating protein 1	4	4
Q9Y4B6	DCAF1_HUMAN	DCAF1	1507	Homo sapiens	DDB1- and CUL4-associated factor 1	4	4
Q9Y4C2	TCAF1_HUMAN	TCAF1	921	Homo sapiens	TRPM8 channel-associated factor 1	4	4
Q9Y696	CLIC4_HUMAN	CLIC4	253	Homo sapiens	Chloride intracellular channel protein 4	4	4
Q9Y6W5	WASF2_HUMAN	WASF2	498	Homo sapiens	Actin-binding protein WASF2	4	4
Q9Y6X8	ZHX2_HUMAN	ZHX2	837	Homo sapiens	Zinc fingers and homeoboxes protein 2	4	5
A3KN83	SBNO1_HUMAN	SBNO1	1393	Homo sapiens	Protein strawberry notch homolog 1	3	4
A6NDG6	PGP_HUMAN	PGP	321	Homo sapiens	Glycerol-3-phosphate phosphatase	3	4
A6NHT5	HMX3_HUMAN	HMX3	357	Homo sapiens	Homeobox protein HMX3	3	3
O00151	PDLI1_HUMAN	PDLIM1	329	Homo sapiens	PDZ and LIM domain protein 1	3	3
O00154	BACH_HUMAN	ACOT7	380	Homo sapiens	Cytosolic acyl coenzyme A thioester hydrolase	3	7
O00625	PIR_HUMAN	PIR	290	Homo sapiens	Pirin	3	3
O00767	SCD_HUMAN	SCD	359	Homo sapiens	Stearoyl-CoA desaturase	3	3
O14647	CHD2_HUMAN	CHD2	1828	Homo sapiens	Chromodomain-helicase-DNA-binding protein 2	3	7
O15014	ZN609_HUMAN	ZNF609	1411	Homo sapiens	Zinc finger protein 609	3	4
O15084	ANR28_HUMAN	ANKRD28	1053	Homo sapiens	Serine/threonine-protein phosphatase 6 regulatory ankyrin repeat subunit A	3	4
O15091	MRPP3_HUMAN	PRORP	583	Homo sapiens	Mitochondrial ribonuclease P catalytic subunit	3	4
O15144	ARPC2_HUMAN	ARPC2	300	Homo sapiens	Actin-related protein 2/3 complex subunit 2	3	5
O15400	STX7_HUMAN	STX7	261	Homo sapiens	Syntaxin-7	3	3
O15439	MRP4_HUMAN	ABCC4	1325	Homo sapiens	ATP-binding cassette sub-family C member 4	3	3
O15446	RPA34_HUMAN	POLR1G	510	Homo sapiens	DNA-directed RNA polymerase I subunit RPA34	3	3
O15460	P4HA2_HUMAN	P4HA2	535	Homo sapiens	Prolyl 4-hydroxylase subunit alpha-2	3	5
O43149	ZZEF1_HUMAN	ZZEF1	2961	Homo sapiens	Zinc finger ZZ-type and EF-hand domain-containing protein 1	3	3
O43819	SCO2_HUMAN	SCO2	266	Homo sapiens	Protein SCO2 homolog, mitochondrial	3	3
O43865	SAHH2_HUMAN	AHCYL1	530	Homo sapiens	S-adenosylhomocysteine hydrolase-like protein 1	3	7
O43896	KIF1C_HUMAN	KIF1C	1103	Homo sapiens	Kinesin-like protein KIF1C	3	5
O60287	NPA1P_HUMAN	URB1	2271	Homo sapiens	Nucleolar pre-ribosomal-associated protein 1	3	3
O60318	GANP_HUMAN	MCM3AP	1980	Homo sapiens	Germinal-center associated nuclear protein	3	3
O60493	SNX3_HUMAN	SNX3	162	Homo sapiens	Sorting nexin-3	3	3
O60547	GMDS_HUMAN	GMDS	372	Homo sapiens	GDP-mannose 4,6 dehydratase	3	3
O60568	PLOD3_HUMAN	PLOD3	738	Homo sapiens	Multifunctional procollagen lysine hydroxylase and glycosyltransferase LH3	3	8
O60678	ANM3_HUMAN	PRMT3	531	Homo sapiens	Protein arginine N-methyltransferase 3	3	3
O60749	SNX2_HUMAN	SNX2	519	Homo sapiens	Sorting nexin-2	3	4
O60869	EDF1_HUMAN	EDF1	148	Homo sapiens	Endothelial differentiation-related factor 1	3	3
O60884	DNJA2_HUMAN	DNAJA2	412	Homo sapiens	DnaJ homolog subfamily A member 2	3	4
O75096	LRP4_HUMAN	LRP4	1905	Homo sapiens	Low-density lipoprotein receptor-related protein 4	3	3
O75643	U520_HUMAN	SNRNP200	2136	Homo sapiens	U5 small nuclear ribonucleoprotein 200 kDa helicase	3	20
O75844	FACE1_HUMAN	ZMPSTE24	475	Homo sapiens	CAAX prenyl protease 1 homolog	3	4
O75937	DNJC8_HUMAN	DNAJC8	253	Homo sapiens	DnaJ homolog subfamily C member 8	3	4
O76071	CIAO1_HUMAN	CIAO1	339	Homo sapiens	Probable cytosolic iron-sulfur protein assembly protein CIAO1	3	3
O94822	LTN1_HUMAN	LTN1	1766	Homo sapiens	E3 ubiquitin-protein ligase listerin	3	3
O95197	RTN3_HUMAN	RTN3	1032	Homo sapiens	Reticulon-3	3	5
O95400	CD2B2_HUMAN	CD2BP2	341	Homo sapiens	CD2 antigen cytoplasmic tail-binding protein 2	3	3
O95671	ASML_HUMAN	ASMTL	621	Homo sapiens	Probable bifunctional dTTP/UTP pyrophosphatase/methyltransferase protein	3	3
O95801	TTC4_HUMAN	TTC4	387	Homo sapiens	Tetratricopeptide repeat protein 4	3	3
O95816	BAG2_HUMAN	BAG2	211	Homo sapiens	BAG family molecular chaperone regulator 2	3	3
O95832	CLD1_HUMAN	CLDN1	211	Homo sapiens	Claudin-1	3	3
P00492	HPRT_HUMAN	HPRT1	218	Homo sapiens	Hypoxanthine-guanine phosphoribosyltransferase	3	4
P00761	TRYP_PIG		231	Sus scrofa	Trypsin	3	3
P00918	CAH2_HUMAN	CA2	260	Homo sapiens	Carbonic anhydrase 2	3	7
P02533	K1C14_HUMAN	KRT14	472	Homo sapiens	Keratin, type I cytoskeletal 14	3	5
P02769	ALBU_BOVIN	ALB	607	Bos taurus	Albumin	3	3
P02792	FRIL_HUMAN	FTL	175	Homo sapiens	Ferritin light chain	3	3
P05204	HMGN2_HUMAN	HMGN2	90	Homo sapiens	Non-histone chromosomal protein HMG-17	3	6
P05387	RLA2_HUMAN	RPLP2	115	Homo sapiens	Large ribosomal subunit protein P2	3	3
P05783	K1C18_HUMAN	KRT18	430	Homo sapiens	Keratin, type I cytoskeletal 18	3	26
P07996	TSP1_HUMAN	THBS1	1170	Homo sapiens	Thrombospondin-1	3	3
P10155	RO60_HUMAN	RO60	538	Homo sapiens	RNA-binding protein RO60	3	7
P10599	THIO_HUMAN	TXN	105	Homo sapiens	Thioredoxin	3	3
P11172	UMPS_HUMAN	UMPS	480	Homo sapiens	Uridine 5'-monophosphate synthase	3	6
P11177	ODPB_HUMAN	PDHB	359	Homo sapiens	Pyruvate dehydrogenase E1 component subunit beta, mitochondrial	3	3
P11279	LAMP1_HUMAN	LAMP1	417	Homo sapiens	Lysosome-associated membrane glycoprotein 1	3	3
P13196	HEM1_HUMAN	ALAS1	640	Homo sapiens	5-aminolevulinate synthase, non-specific, mitochondrial	3	3
P13667	PDIA4_HUMAN	PDIA4	645	Homo sapiens	Protein disulfide-isomerase A4	3	28
P14410	SUIS_HUMAN	SI	1827	Homo sapiens	Sucrase-isomaltase, intestinal	3	3
P15144	AMPN_HUMAN	ANPEP	967	Homo sapiens	Aminopeptidase N	3	4
P16615	AT2A2_HUMAN	ATP2A2	1042	Homo sapiens	Sarcoplasmic/endoplasmic reticulum calcium ATPase 2	3	15
P19174	PLCG1_HUMAN	PLCG1	1290	Homo sapiens	1-phosphatidylinositol 4,5-bisphosphate phosphodiesterase gamma-1	3	3
P20042	IF2B_HUMAN	EIF2S2	333	Homo sapiens	Eukaryotic translation initiation factor 2 subunit 2	3	3
P20618	PSB1_HUMAN	PSMB1	241	Homo sapiens	Proteasome subunit beta type-1	3	3
P23381	SYWC_HUMAN	WARS1	471	Homo sapiens	Tryptophan--tRNA ligase, cytoplasmic	3	7
P26196	DDX6_HUMAN	DDX6	483	Homo sapiens	Probable ATP-dependent RNA helicase DDX6	3	3
P26373	RL13_HUMAN	RPL13	211	Homo sapiens	Large ribosomal subunit protein eL13	3	7
P28074	PSB5_HUMAN	PSMB5	263	Homo sapiens	Proteasome subunit beta type-5	3	6
P30154	2AAB_HUMAN	PPP2R1B	601	Homo sapiens	Serine/threonine-protein phosphatase 2A 65 kDa regulatory subunit A beta isoform	3	4
P31153	METK2_HUMAN	MAT2A	395	Homo sapiens	S-adenosylmethionine synthase isoform type-2	3	5
P31323	KAP3_HUMAN	PRKAR2B	418	Homo sapiens	cAMP-dependent protein kinase type II-beta regulatory subunit	3	3
P31689	DNJA1_HUMAN	DNAJA1	397	Homo sapiens	DnaJ homolog subfamily A member 1	3	3
P32119	PRDX2_HUMAN	PRDX2	198	Homo sapiens	Peroxiredoxin-2	3	7
P34896	GLYC_HUMAN	SHMT1	483	Homo sapiens	Serine hydroxymethyltransferase, cytosolic	3	4
P35270	SPRE_HUMAN	SPR	261	Homo sapiens	Sepiapterin reductase	3	3
P35520	CBS_HUMAN	CBS	551	Homo sapiens	Cystathionine beta-synthase	3	7
P35573	GDE_HUMAN	AGL	1532	Homo sapiens	Glycogen debranching enzyme	3	3
P36543	VATE1_HUMAN	ATP6V1E1	226	Homo sapiens	V-type proton ATPase subunit E 1	3	4
P40938	RFC3_HUMAN	RFC3	356	Homo sapiens	Replication factor C subunit 3	3	3
P43007	SATT_HUMAN	SLC1A4	532	Homo sapiens	Neutral amino acid transporter A	3	3
P45954	ACDSB_HUMAN	ACADSB	432	Homo sapiens	Short/branched chain specific acyl-CoA dehydrogenase, mitochondrial	3	3
P46060	RAGP1_HUMAN	RANGAP1	587	Homo sapiens	Ran GTPase-activating protein 1	3	7
P46778	RL21_HUMAN	RPL21	160	Homo sapiens	Large ribosomal subunit protein eL21	3	7
P46781	RS9_HUMAN	RPS9	194	Homo sapiens	Small ribosomal subunit protein uS4	3	10
P48507	GSH0_HUMAN	GCLM	274	Homo sapiens	Glutamate--cysteine ligase regulatory subunit	3	3
P49006	MRP_HUMAN	MARCKSL1	195	Homo sapiens	MARCKS-related protein	3	3
P49715	CEBPA_HUMAN	CEBPA	358	Homo sapiens	CCAAT/enhancer-binding protein alpha	3	3
P49748	ACADV_HUMAN	ACADVL	655	Homo sapiens	Very long-chain specific acyl-CoA dehydrogenase, mitochondrial	3	11
P49756	RBM25_HUMAN	RBM25	843	Homo sapiens	RNA-binding protein 25	3	6
P50570	DYN2_HUMAN	DNM2	870	Homo sapiens	Dynamin-2	3	7
P51665	PSMD7_HUMAN	PSMD7	324	Homo sapiens	26S proteasome non-ATPase regulatory subunit 7	3	7
P52209	6PGD_HUMAN	PGD	483	Homo sapiens	6-phosphogluconate dehydrogenase, decarboxylating	3	7
P52597	HNRPF_HUMAN	HNRNPF	415	Homo sapiens	Heterogeneous nuclear ribonucleoprotein F	3	7
P52788	SPSY_HUMAN	SMS	366	Homo sapiens	Spermine synthase	3	3
P54198	HIRA_HUMAN	HIRA	1017	Homo sapiens	Protein HIRA	3	3
P55081	MFAP1_HUMAN	MFAP1	439	Homo sapiens	Microfibrillar-associated protein 1	3	3
P55145	MANF_HUMAN	MANF	182	Homo sapiens	Mesencephalic astrocyte-derived neurotrophic factor	3	3
P55157	MTP_HUMAN	MTTP	894	Homo sapiens	Microsomal triglyceride transfer protein large subunit	3	20
P56192	SYMC_HUMAN	MARS1	900	Homo sapiens	Methionine--tRNA ligase, cytoplasmic	3	8
P61006	RAB8A_HUMAN	RAB8A	207	Homo sapiens	Ras-related protein Rab-8A	3	5
P61981	1433G_HUMAN	YWHAG	247	Homo sapiens	14-3-3 protein gamma	3	3
P62937	PPIA_HUMAN	PPIA	165	Homo sapiens	Peptidyl-prolyl cis-trans isomerase A	3	8
P82933	RT09_HUMAN	MRPS9	396	Homo sapiens	Small ribosomal subunit protein uS9m	3	3
Q01780	EXOSX_HUMAN	EXOSC10	885	Homo sapiens	Exosome complex component 10	3	4
Q01804	OTUD4_HUMAN	OTUD4	1114	Homo sapiens	OTU domain-containing protein 4	3	4
Q04760	LGUL_HUMAN	GLO1	184	Homo sapiens	Lactoylglutathione lyase	3	3
Q06203	PUR1_HUMAN	PPAT	517	Homo sapiens	Amidophosphoribosyltransferase	3	3
Q07666	KHDR1_HUMAN	KHDRBS1	443	Homo sapiens	KH domain-containing, RNA-binding, signal transduction-associated protein 1	3	4
Q0VDF9	HSP7E_HUMAN	HSPA14	509	Homo sapiens	Heat shock 70 kDa protein 14	3	5
Q12931	TRAP1_HUMAN	TRAP1	704	Homo sapiens	Heat shock protein 75 kDa, mitochondrial	3	7
Q13033	STRN3_HUMAN	STRN3	797	Homo sapiens	Striatin-3	3	6
Q13045	FLII_HUMAN	FLII	1269	Homo sapiens	Protein flightless-1 homolog	3	8
Q13393	PLD1_HUMAN	PLD1	1074	Homo sapiens	Phospholipase D1	3	4
Q13415	ORC1_HUMAN	ORC1	861	Homo sapiens	Origin recognition complex subunit 1	3	3
Q14139	UBE4A_HUMAN	UBE4A	1066	Homo sapiens	Ubiquitin conjugation factor E4 A	3	5
Q14191	WRN_HUMAN	WRN	1432	Homo sapiens	Bifunctional 3'-5' exonuclease/ATP-dependent helicase WRN	3	3
Q14240	IF4A2_HUMAN	EIF4A2	407	Homo sapiens	Eukaryotic initiation factor 4A-II	3	7
Q14249	NUCG_HUMAN	ENDOG	297	Homo sapiens	Endonuclease G, mitochondrial	3	3
Q14680	MELK_HUMAN	MELK	651	Homo sapiens	Maternal embryonic leucine zipper kinase	3	4
Q14696	MESD_HUMAN	MESD	234	Homo sapiens	LRP chaperone MESD	3	3
Q14764	MVP_HUMAN	MVP	893	Homo sapiens	Major vault protein	3	4
Q15006	EMC2_HUMAN	EMC2	297	Homo sapiens	ER membrane protein complex subunit 2	3	6
Q15120	PDK3_HUMAN	PDK3	406	Homo sapiens	[Pyruvate dehydrogenase (acetyl-transferring)] kinase isozyme 3, mitochondrial	3	3
Q15274	NADC_HUMAN	QPRT	297	Homo sapiens	Nicotinate-nucleotide pyrophosphorylase [carboxylating]	3	3
Q15293	RCN1_HUMAN	RCN1	331	Homo sapiens	Reticulocalbin-1	3	4
Q15717	ELAV1_HUMAN	ELAVL1	326	Homo sapiens	ELAV-like protein 1	3	7
Q15773	MLF2_HUMAN	MLF2	248	Homo sapiens	Myeloid leukemia factor 2	3	3
Q16222	UAP1_HUMAN	UAP1	522	Homo sapiens	UDP-N-acetylhexosamine pyrophosphorylase	3	3
Q16649	NFIL3_HUMAN	NFIL3	462	Homo sapiens	Nuclear factor interleukin-3-regulated protein	3	3
Q32P28	P3H1_HUMAN	P3H1	736	Homo sapiens	Prolyl 3-hydroxylase 1	3	4
Q53EL6	PDCD4_HUMAN	PDCD4	469	Homo sapiens	Programmed cell death protein 4	3	5
Q53EP0	FND3B_HUMAN	FNDC3B	1204	Homo sapiens	Fibronectin type III domain-containing protein 3B	3	3
Q5JTZ9	SYAM_HUMAN	AARS2	985	Homo sapiens	Alanine--tRNA ligase, mitochondrial	3	3
Q5RKV6	EXOS6_HUMAN	EXOSC6	272	Homo sapiens	Exosome complex component MTR3	3	3
Q5SWX8	ODR4_HUMAN	ODR4	454	Homo sapiens	Protein odr-4 homolog	3	3
Q5T280	CI114_HUMAN	SPOUT1	376	Homo sapiens	Putative methyltransferase C9orf114	3	3
Q5T440	CAF17_HUMAN	IBA57	356	Homo sapiens	Putative transferase CAF17, mitochondrial	3	3
Q5UIP0	RIF1_HUMAN	RIF1	2472	Homo sapiens	Telomere-associated protein RIF1	3	9
Q5VSL9	STRP1_HUMAN	STRIP1	837	Homo sapiens	Striatin-interacting protein 1	3	4
Q5VV42	CDKAL_HUMAN	CDKAL1	579	Homo sapiens	Threonylcarbamoyladenosine tRNA methylthiotransferase	3	3
Q5VWZ2	LYPL1_HUMAN	LYPLAL1	237	Homo sapiens	Lysophospholipase-like protein 1	3	3
Q5W111	SPRY7_HUMAN	SPRYD7	196	Homo sapiens	SPRY domain-containing protein 7	3	3
Q68CQ4	UTP25_HUMAN	UTP25	756	Homo sapiens	U3 small nucleolar RNA-associated protein 25 homolog	3	3
Q6DD87	ZN787_HUMAN	ZNF787	382	Homo sapiens	Zinc finger protein 787	3	3
Q6N069	NAA16_HUMAN	NAA16	864	Homo sapiens	N-alpha-acetyltransferase 16, NatA auxiliary subunit	3	3
Q6P4A7	SFXN4_HUMAN	SFXN4	337	Homo sapiens	Sideroflexin-4	3	4
Q6P4A8	PLBL1_HUMAN	PLBD1	553	Homo sapiens	Phospholipase B-like 1	3	3
Q6P4R8	NFRKB_HUMAN	NFRKB	1299	Homo sapiens	Nuclear factor related to kappa-B-binding protein	3	3
Q6PIW4	FIGL1_HUMAN	FIGNL1	674	Homo sapiens	Fidgetin-like protein 1	3	3
Q6PL18	ATAD2_HUMAN	ATAD2	1390	Homo sapiens	ATPase family AAA domain-containing protein 2	3	8
Q6YN16	HSDL2_HUMAN	HSDL2	418	Homo sapiens	Hydroxysteroid dehydrogenase-like protein 2	3	3
Q6ZXV5	TMTC3_HUMAN	TMTC3	915	Homo sapiens	Protein O-mannosyl-transferase TMTC3	3	3
Q70CQ2	UBP34_HUMAN	USP34	3546	Homo sapiens	Ubiquitin carboxyl-terminal hydrolase 34	3	4
Q7L1W4	LRC8D_HUMAN	LRRC8D	858	Homo sapiens	Volume-regulated anion channel subunit LRRC8D	3	4
Q7L8L6	FAKD5_HUMAN	FASTKD5	764	Homo sapiens	FAST kinase domain-containing protein 5, mitochondrial	3	3
Q7Z2T5	TRM1L_HUMAN	TRMT1L	733	Homo sapiens	TRMT1-like protein	3	3
Q7Z5L9	I2BP2_HUMAN	IRF2BP2	587	Homo sapiens	Interferon regulatory factor 2-binding protein 2	3	3
Q86TB9	PATL1_HUMAN	PATL1	770	Homo sapiens	Protein PAT1 homolog 1	3	3
Q86TU7	SETD3_HUMAN	SETD3	594	Homo sapiens	Actin-histidine N-methyltransferase	3	4
Q86X95	CIR1_HUMAN	CIR1	450	Homo sapiens	Corepressor interacting with RBPJ 1	3	3
Q86XL3	ANKL2_HUMAN	ANKLE2	938	Homo sapiens	Ankyrin repeat and LEM domain-containing protein 2	3	5
Q86YT6	MIB1_HUMAN	MIB1	1006	Homo sapiens	E3 ubiquitin-protein ligase MIB1	3	3
Q86YZ3	HORN_HUMAN	HRNR	2850	Homo sapiens	Hornerin	3	3
Q8IVD9	NUDC3_HUMAN	NUDCD3	361	Homo sapiens	NudC domain-containing protein 3	3	3
Q8IVL6	P3H3_HUMAN	P3H3	736	Homo sapiens	Prolyl 3-hydroxylase 3	3	3
Q8IVM0	CCD50_HUMAN	CCDC50	306	Homo sapiens	Coiled-coil domain-containing protein 50	3	3
Q8IWA0	WDR75_HUMAN	WDR75	830	Homo sapiens	WD repeat-containing protein 75	3	4
Q8IYB7	DI3L2_HUMAN	DIS3L2	885	Homo sapiens	DIS3-like exonuclease 2	3	6
Q8IYS1	P20D2_HUMAN	PM20D2	436	Homo sapiens	Xaa-Arg dipeptidase	3	3
Q8IZ21	PHAR4_HUMAN	PHACTR4	702	Homo sapiens	Phosphatase and actin regulator 4	3	3
Q8N1G2	CMTR1_HUMAN	CMTR1	835	Homo sapiens	Cap-specific mRNA (nucleoside-2'-O-)-methyltransferase 1	3	4
Q8N3X1	FNBP4_HUMAN	FNBP4	1017	Homo sapiens	Formin-binding protein 4	3	3
Q8NBJ4	GOLM1_HUMAN	GOLM1	401	Homo sapiens	Golgi membrane protein 1	3	5
Q8NBX0	SCPDL_HUMAN	SCCPDH	429	Homo sapiens	Saccharopine dehydrogenase-like oxidoreductase	3	3
Q8NDI1	EHBP1_HUMAN	EHBP1	1231	Homo sapiens	EH domain-binding protein 1	3	7
Q8NE01	CNNM3_HUMAN	CNNM3	707	Homo sapiens	Metal transporter CNNM3	3	3
Q8NEF9	SRFB1_HUMAN	SRFBP1	429	Homo sapiens	Serum response factor-binding protein 1	3	3
Q8NEN9	PDZD8_HUMAN	PDZD8	1154	Homo sapiens	PDZ domain-containing protein 8	3	3
Q8NHH9	ATLA2_HUMAN	ATL2	583	Homo sapiens	Atlastin-2	3	4
Q8TBA6	GOGA5_HUMAN	GOLGA5	731	Homo sapiens	Golgin subfamily A member 5	3	5
Q8TC07	TBC15_HUMAN	TBC1D15	691	Homo sapiens	TBC1 domain family member 15	3	4
Q8TCJ2	STT3B_HUMAN	STT3B	826	Homo sapiens	Dolichyl-diphosphooligosaccharide--protein glycosyltransferase subunit STT3B	3	3
Q8TD26	CHD6_HUMAN	CHD6	2715	Homo sapiens	Chromodomain-helicase-DNA-binding protein 6	3	4
Q8TD30	ALAT2_HUMAN	GPT2	523	Homo sapiens	Alanine aminotransferase 2	3	3
Q8WUK0	PTPM1_HUMAN	PTPMT1	201	Homo sapiens	Phosphatidylglycerophosphatase and protein-tyrosine phosphatase 1	3	4
Q8WVM0	TFB1M_HUMAN	TFB1M	346	Homo sapiens	Dimethyladenosine transferase 1, mitochondrial	3	3
Q92598	HS105_HUMAN	HSPH1	858	Homo sapiens	Heat shock protein 105 kDa	3	10
Q92769	HDAC2_HUMAN	HDAC2	488	Homo sapiens	Histone deacetylase 2	3	5
Q92882	OSTF1_HUMAN	OSTF1	214	Homo sapiens	Osteoclast-stimulating factor 1	3	3
Q92922	SMRC1_HUMAN	SMARCC1	1105	Homo sapiens	SWI/SNF complex subunit SMARCC1	3	7
Q93034	CUL5_HUMAN	CUL5	780	Homo sapiens	Cullin-5	3	3
Q969S3	ZN622_HUMAN	ZNF622	477	Homo sapiens	Cytoplasmic 60S subunit biogenesis factor ZNF622	3	3
Q96A49	SYAP1_HUMAN	SYAP1	352	Homo sapiens	Synapse-associated protein 1	3	3
Q96A65	EXOC4_HUMAN	EXOC4	974	Homo sapiens	Exocyst complex component 4	3	3
Q96BN8	OTUL_HUMAN	OTULIN	352	Homo sapiens	Ubiquitin thioesterase otulin	3	3
Q96EY1	DNJA3_HUMAN	DNAJA3	480	Homo sapiens	DnaJ homolog subfamily A member 3, mitochondrial	3	3
Q96F24	NRBF2_HUMAN	NRBF2	287	Homo sapiens	Nuclear receptor-binding factor 2	3	3
Q96HA7	TONSL_HUMAN	TONSL	1378	Homo sapiens	Tonsoku-like protein	3	3
Q96I24	FUBP3_HUMAN	FUBP3	572	Homo sapiens	Far upstream element-binding protein 3	3	3
Q96JB3	HIC2_HUMAN	HIC2	615	Homo sapiens	Hypermethylated in cancer 2 protein	3	3
Q96JC1	VPS39_HUMAN	VPS39	886	Homo sapiens	Vam6/Vps39-like protein	3	3
Q96KP1	EXOC2_HUMAN	EXOC2	924	Homo sapiens	Exocyst complex component 2	3	4
Q96KP4	CNDP2_HUMAN	CNDP2	475	Homo sapiens	Cytosolic non-specific dipeptidase	3	4
Q96L50	LLR1_HUMAN	LRR1	414	Homo sapiens	Leucine-rich repeat protein 1	3	3
Q96PK6	RBM14_HUMAN	RBM14	669	Homo sapiens	RNA-binding protein 14	3	6
Q96S55	WRIP1_HUMAN	WRNIP1	665	Homo sapiens	ATPase WRNIP1	3	3
Q96SB3	NEB2_HUMAN	PPP1R9B	817	Homo sapiens	Neurabin-2	3	3
Q96TA1	NIBA2_HUMAN	NIBAN2	746	Homo sapiens	Protein Niban 2	3	3
Q99543	DNJC2_HUMAN	DNAJC2	621	Homo sapiens	DnaJ homolog subfamily C member 2	3	5
Q99805	TM9S2_HUMAN	TM9SF2	663	Homo sapiens	Transmembrane 9 superfamily member 2	3	3
Q99956	DUS9_HUMAN	DUSP9	384	Homo sapiens	Dual specificity protein phosphatase 9	3	3
Q9BPX5	ARP5L_HUMAN	ARPC5L	153	Homo sapiens	Actin-related protein 2/3 complex subunit 5-like protein	3	3
Q9BRF8	CPPED_HUMAN	CPPED1	314	Homo sapiens	Serine/threonine-protein phosphatase CPPED1	3	3
Q9BRQ8	FSP1_HUMAN	AIFM2	373	Homo sapiens	Ferroptosis suppressor protein 1	3	3
Q9BSE5	GDAH_HUMAN	AGMAT	352	Homo sapiens	Guanidino acid hydrolase, mitochondrial	3	3
Q9BT09	CNPY3_HUMAN	CNPY3	278	Homo sapiens	Protein canopy homolog 3	3	3
Q9BTC0	DIDO1_HUMAN	DIDO1	2240	Homo sapiens	Death-inducer obliterator 1	3	3
Q9BV20	MTNA_HUMAN	MRI1	369	Homo sapiens	Methylthioribose-1-phosphate isomerase	3	3
Q9BVJ6	UT14A_HUMAN	UTP14A	771	Homo sapiens	U3 small nucleolar RNA-associated protein 14 homolog A	3	6
Q9BVK6	TMED9_HUMAN	TMED9	235	Homo sapiens	Transmembrane emp24 domain-containing protein 9	3	4
Q9BVS4	RIOK2_HUMAN	RIOK2	552	Homo sapiens	Serine/threonine-protein kinase RIO2	3	4
Q9BZH6	WDR11_HUMAN	WDR11	1224	Homo sapiens	WD repeat-containing protein 11	3	4
Q9C075	K1C23_HUMAN	KRT23	422	Homo sapiens	Keratin, type I cytoskeletal 23	3	3
Q9C0C2	TB182_HUMAN	TNKS1BP1	1729	Homo sapiens	182 kDa tankyrase-1-binding protein	3	4
Q9H223	EHD4_HUMAN	EHD4	541	Homo sapiens	EH domain-containing protein 4	3	3
Q9H2G2	SLK_HUMAN	SLK	1235	Homo sapiens	STE20-like serine/threonine-protein kinase	3	4
Q9H444	CHM4B_HUMAN	CHMP4B	224	Homo sapiens	Charged multivesicular body protein 4b	3	3
Q9H5Q4	TFB2M_HUMAN	TFB2M	396	Homo sapiens	Dimethyladenosine transferase 2, mitochondrial	3	3
Q9H7N4	SFR19_HUMAN	SCAF1	1312	Homo sapiens	Splicing factor, arginine/serine-rich 19	3	3
Q9H875	PKRI1_HUMAN	PRKRIP1	184	Homo sapiens	PRKR-interacting protein 1	3	3
Q9H8Y8	GORS2_HUMAN	GORASP2	452	Homo sapiens	Golgi reassembly-stacking protein 2	3	4
Q9H9Y6	RPA2_HUMAN	POLR1B	1135	Homo sapiens	DNA-directed RNA polymerase I subunit RPA2	3	7
Q9HCD5	NCOA5_HUMAN	NCOA5	579	Homo sapiens	Nuclear receptor coactivator 5	3	4
Q9HCG7	GBA2_HUMAN	GBA2	927	Homo sapiens	Non-lysosomal glucosylceramidase	3	3
Q9HCM4	E41L5_HUMAN	EPB41L5	733	Homo sapiens	Band 4.1-like protein 5	3	3
Q9NP77	SSU72_HUMAN	SSU72	194	Homo sapiens	RNA polymerase II subunit A C-terminal domain phosphatase SSU72	3	3
Q9NP92	RT30_HUMAN	MRPS30	439	Homo sapiens	Large ribosomal subunit protein mL65	3	3
Q9NPJ3	ACO13_HUMAN	ACOT13	140	Homo sapiens	Acyl-coenzyme A thioesterase 13	3	3
Q9NQW6	ANLN_HUMAN	ANLN	1124	Homo sapiens	Anillin	3	5
Q9NRK6	ABCBA_HUMAN	ABCB10	738	Homo sapiens	ATP-binding cassette sub-family B member 10, mitochondrial	3	3
Q9NRL2	BAZ1A_HUMAN	BAZ1A	1556	Homo sapiens	Bromodomain adjacent to zinc finger domain protein 1A	3	3
Q9NUD5	ZCHC3_HUMAN	ZCCHC3	403	Homo sapiens	Zinc finger CCHC domain-containing protein 3	3	3
Q9NX46	ADPRS_HUMAN	ADPRS	363	Homo sapiens	ADP-ribosylhydrolase ARH3	3	3
Q9NXK8	FXL12_HUMAN	FBXL12	326	Homo sapiens	F-box/LRR-repeat protein 12	3	3
Q9NY12	GAR1_HUMAN	GAR1	217	Homo sapiens	H/ACA ribonucleoprotein complex subunit 1	3	3
Q9NYL2	M3K20_HUMAN	MAP3K20	800	Homo sapiens	Mitogen-activated protein kinase kinase kinase 20	3	4
Q9NZM1	MYOF_HUMAN	MYOF	2061	Homo sapiens	Myoferlin	3	10
Q9P2E9	RRBP1_HUMAN	RRBP1	1410	Homo sapiens	Ribosome-binding protein 1	3	45
Q9UBB4	ATX10_HUMAN	ATXN10	475	Homo sapiens	Ataxin-10	3	5
Q9UBB9	TFP11_HUMAN	TFIP11	837	Homo sapiens	Tuftelin-interacting protein 11	3	3
Q9UG63	ABCF2_HUMAN	ABCF2	623	Homo sapiens	ATP-binding cassette sub-family F member 2	3	4
Q9UKD2	MRT4_HUMAN	MRTO4	239	Homo sapiens	mRNA turnover protein 4 homolog	3	3
Q9UKN8	TF3C4_HUMAN	GTF3C4	822	Homo sapiens	General transcription factor 3C polypeptide 4	3	3
Q9UL25	RAB21_HUMAN	RAB21	225	Homo sapiens	Ras-related protein Rab-21	3	3
Q9ULG6	CCPG1_HUMAN	CCPG1	757	Homo sapiens	Cell cycle progression protein 1	3	3
Q9ULM3	YETS2_HUMAN	YEATS2	1422	Homo sapiens	YEATS domain-containing protein 2	3	3
Q9ULW3	ABT1_HUMAN	ABT1	272	Homo sapiens	Activator of basal transcription 1	3	3
Q9UNW1	MINP1_HUMAN	MINPP1	487	Homo sapiens	Multiple inositol polyphosphate phosphatase 1	3	3
Q9Y266	NUDC_HUMAN	NUDC	331	Homo sapiens	Nuclear migration protein nudC	3	7
Q9Y281	COF2_HUMAN	CFL2	166	Homo sapiens	Cofilin-2	3	4
Q9Y2U8	MAN1_HUMAN	LEMD3	911	Homo sapiens	Inner nuclear membrane protein Man1	3	3
Q9Y333	LSM2_HUMAN	LSM2	95	Homo sapiens	U6 snRNA-associated Sm-like protein LSm2	3	3
Q9Y3A2	UTP11_HUMAN	UTP11	253	Homo sapiens	Probable U3 small nucleolar RNA-associated protein 11	3	3
Q9Y3I1	FBX7_HUMAN	FBXO7	522	Homo sapiens	F-box only protein 7	3	3
Q9Y4G6	TLN2_HUMAN	TLN2	2542	Homo sapiens	Talin-2	3	9
Q9Y512	SAM50_HUMAN	SAMM50	469	Homo sapiens	Sorting and assembly machinery component 50 homolog	3	3
Q9Y620	RA54B_HUMAN	RAD54B	910	Homo sapiens	DNA repair and recombination protein RAD54B	3	3
Q9Y6W3	CAN7_HUMAN	CAPN7	813	Homo sapiens	Calpain-7	3	5
A6NH11	GLTD2_HUMAN	GLTPD2	291	Homo sapiens	Glycolipid transfer protein domain-containing protein 2	2	2
A6NHX0	CAST2_HUMAN	CASTOR2	329	Homo sapiens	Cytosolic arginine sensor for mTORC1 subunit 2	2	2
E9PRG8	CK098_HUMAN	C11orf98	123	Homo sapiens	Uncharacterized protein C11orf98	2	2
O00186	STXB3_HUMAN	STXBP3	592	Homo sapiens	Syntaxin-binding protein 3	2	2
O00308	WWP2_HUMAN	WWP2	870	Homo sapiens	NEDD4-like E3 ubiquitin-protein ligase WWP2	2	5
O00401	WASL_HUMAN	WASL	505	Homo sapiens	Actin nucleation-promoting factor WASL	2	2
O00411	RPOM_HUMAN	POLRMT	1230	Homo sapiens	DNA-directed RNA polymerase, mitochondrial	2	3
O00442	RTCA_HUMAN	RTCA	366	Homo sapiens	RNA 3'-terminal phosphate cyclase	2	2
O00562	PITM1_HUMAN	PITPNM1	1244	Homo sapiens	Membrane-associated phosphatidylinositol transfer protein 1	2	3
O00754	MA2B1_HUMAN	MAN2B1	1011	Homo sapiens	Lysosomal alpha-mannosidase	2	3
O14556	G3PT_HUMAN	GAPDHS	408	Homo sapiens	Glyceraldehyde-3-phosphate dehydrogenase, testis-specific	2	2
O14777	NDC80_HUMAN	NDC80	642	Homo sapiens	Kinetochore protein NDC80 homolog	2	2
O14818	PSA7_HUMAN	PSMA7	248	Homo sapiens	Proteasome subunit alpha type-7	2	7
O14967	CLGN_HUMAN	CLGN	610	Homo sapiens	Calmegin	2	3
O15164	TIF1A_HUMAN	TRIM24	1050	Homo sapiens	Transcription intermediary factor 1-alpha	2	2
O15173	PGRC2_HUMAN	PGRMC2	223	Homo sapiens	Membrane-associated progesterone receptor component 2	2	2
O15230	LAMA5_HUMAN	LAMA5	3695	Homo sapiens	Laminin subunit alpha-5	2	2
O15235	RT12_HUMAN	MRPS12	138	Homo sapiens	Small ribosomal subunit protein uS12m	2	2
O15254	ACOX3_HUMAN	ACOX3	700	Homo sapiens	Peroxisomal acyl-coenzyme A oxidase 3	2	2
O15397	IPO8_HUMAN	IPO8	1037	Homo sapiens	Importin-8	2	3
O15541	R113A_HUMAN	RNF113A	343	Homo sapiens	E3 ubiquitin-protein ligase RNF113A	2	2
O43324	MCA3_HUMAN	EEF1E1	174	Homo sapiens	Eukaryotic translation elongation factor 1 epsilon-1	2	6
O43681	GET3_HUMAN	GET3	348	Homo sapiens	ATPase GET3	2	2
O43719	HTSF1_HUMAN	HTATSF1	755	Homo sapiens	17S U2 SnRNP complex component HTATSF1	2	7
O43815	STRN_HUMAN	STRN	780	Homo sapiens	Striatin	2	2
O43913	ORC5_HUMAN	ORC5	435	Homo sapiens	Origin recognition complex subunit 5	2	3
O60293	ZC3H1_HUMAN	ZFC3H1	1989	Homo sapiens	Zinc finger C3H1 domain-containing protein	2	3
O60343	TBCD4_HUMAN	TBC1D4	1298	Homo sapiens	TBC1 domain family member 4	2	5
O60488	ACSL4_HUMAN	ACSL4	711	Homo sapiens	Long-chain-fatty-acid--CoA ligase 4	2	17
O60783	RT14_HUMAN	MRPS14	128	Homo sapiens	Small ribosomal subunit protein uS14m	2	2
O60870	KIN17_HUMAN	KIN	393	Homo sapiens	DNA/RNA-binding protein KIN17	2	3
O75131	CPNE3_HUMAN	CPNE3	537	Homo sapiens	Copine-3	2	5
O75330	HMMR_HUMAN	HMMR	724	Homo sapiens	Hyaluronan mediated motility receptor	2	3
O75362	ZN217_HUMAN	ZNF217	1048	Homo sapiens	Zinc finger protein 217	2	2
O75663	TIPRL_HUMAN	TIPRL	272	Homo sapiens	TIP41-like protein	2	2
O75683	SURF6_HUMAN	SURF6	361	Homo sapiens	Surfeit locus protein 6	2	2
O75934	SPF27_HUMAN	BCAS2	225	Homo sapiens	Pre-mRNA-splicing factor SPF27	2	2
O75940	SPF30_HUMAN	SMNDC1	238	Homo sapiens	Survival of motor neuron-related-splicing factor 30	2	2
O76094	SRP72_HUMAN	SRP72	671	Homo sapiens	Signal recognition particle subunit SRP72	2	5
O94885	SASH1_HUMAN	SASH1	1247	Homo sapiens	SAM and SH3 domain-containing protein 1	2	2
O95292	VAPB_HUMAN	VAPB	243	Homo sapiens	Vesicle-associated membrane protein-associated protein B/C	2	4
O95295	SNAPN_HUMAN	SNAPIN	136	Homo sapiens	SNARE-associated protein Snapin	2	2
O95297	MPZL1_HUMAN	MPZL1	269	Homo sapiens	Myelin protein zero-like protein 1	2	2
O95302	FKBP9_HUMAN	FKBP9	570	Homo sapiens	Peptidyl-prolyl cis-trans isomerase FKBP9	2	4
O95479	G6PE_HUMAN	H6PD	791	Homo sapiens	GDH/6PGL endoplasmic bifunctional protein	2	2
O95685	PPR3D_HUMAN	PPP1R3D	299	Homo sapiens	Protein phosphatase 1 regulatory subunit 3D	2	2
O95696	BRD1_HUMAN	BRD1	1058	Homo sapiens	Bromodomain-containing protein 1	2	3
O95994	AGR2_HUMAN	AGR2	175	Homo sapiens	Anterior gradient protein 2 homolog	2	9
O96005	CLPT1_HUMAN	CLPTM1	669	Homo sapiens	Putative lipid scramblase CLPTM1	2	3
P00403	COX2_HUMAN	MT-CO2	227	Homo sapiens	Cytochrome c oxidase subunit 2	2	2
P00441	SODC_HUMAN	SOD1	154	Homo sapiens	Superoxide dismutase [Cu-Zn]	2	6
P00734	THRB_HUMAN	F2	622	Homo sapiens	Prothrombin	2	10
P01111	RASN_HUMAN	NRAS	189	Homo sapiens	GTPase NRas	2	3
P02538	K2C6A_HUMAN	KRT6A	564	Homo sapiens	Keratin, type II cytoskeletal 6A	2	6
P02649	APOE_HUMAN	APOE	317	Homo sapiens	Apolipoprotein E	2	6
P02671	FIBA_HUMAN	FGA	866	Homo sapiens	Fibrinogen alpha chain	2	2
P02675	FIBB_HUMAN	FGB	491	Homo sapiens	Fibrinogen beta chain	2	3
P04003	C4BPA_HUMAN	C4BPA	597	Homo sapiens	C4b-binding protein alpha chain	2	2
P05141	ADT2_HUMAN	SLC25A5	298	Homo sapiens	ADP/ATP translocase 2	2	8
P05546	HEP2_HUMAN	SERPIND1	499	Homo sapiens	Heparin cofactor 2	2	2
P06213	INSR_HUMAN	INSR	1382	Homo sapiens	Insulin receptor	2	2
P06576	ATPB_HUMAN	ATP5F1B	529	Homo sapiens	ATP synthase subunit beta, mitochondrial	2	16
P06737	PYGL_HUMAN	PYGL	847	Homo sapiens	Glycogen phosphorylase, liver form	2	8
P07148	FABPL_HUMAN	FABP1	127	Homo sapiens	Fatty acid-binding protein, liver	2	11
P07602	SAP_HUMAN	PSAP	524	Homo sapiens	Prosaposin	2	4
P07737	PROF1_HUMAN	PFN1	140	Homo sapiens	Profilin-1	2	14
P08243	ASNS_HUMAN	ASNS	561	Homo sapiens	Asparagine synthetase [glutamine-hydrolyzing]	2	5
P08574	CY1_HUMAN	CYC1	325	Homo sapiens	Cytochrome c1, heme protein, mitochondrial	2	2
P08621	RU17_HUMAN	SNRNP70	437	Homo sapiens	U1 small nuclear ribonucleoprotein 70 kDa	2	4
P09417	DHPR_HUMAN	QDPR	244	Homo sapiens	Dihydropteridine reductase	2	4
P09874	PARP1_HUMAN	PARP1	1014	Homo sapiens	Poly [ADP-ribose] polymerase 1	2	13
P0C7P4	UCRIL_HUMAN	UQCRFS1P1	283	Homo sapiens	Putative cytochrome b-c1 complex subunit Rieske-like protein 1	2	4
P10398	ARAF_HUMAN	ARAF	606	Homo sapiens	Serine/threonine-protein kinase A-Raf	2	6
P10412	H14_HUMAN	H1-4	219	Homo sapiens	Histone H1.4	2	3
P10606	COX5B_HUMAN	COX5B	129	Homo sapiens	Cytochrome c oxidase subunit 5B, mitochondrial	2	2
P11166	GTR1_HUMAN	SLC2A1	492	Homo sapiens	Solute carrier family 2, facilitated glucose transporter member 1	2	2
P11766	ADHX_HUMAN	ADH5	374	Homo sapiens	Alcohol dehydrogenase class-3	2	4
P12236	ADT3_HUMAN	SLC25A6	298	Homo sapiens	ADP/ATP translocase 3	2	3
P14174	MIF_HUMAN	MIF	115	Homo sapiens	Macrophage migration inhibitory factor	2	2
P14550	AK1A1_HUMAN	AKR1A1	325	Homo sapiens	Aldo-keto reductase family 1 member A1	2	4
P15241	K2M2_SHEEP		491	Ovis aries	Keratin, type II microfibrillar, component 7C	2	7
P15374	UCHL3_HUMAN	UCHL3	230	Homo sapiens	Ubiquitin carboxyl-terminal hydrolase isozyme L3	2	5
P17152	TMM11_HUMAN	TMEM11	192	Homo sapiens	Transmembrane protein 11, mitochondrial	2	2
P17275	JUNB_HUMAN	JUNB	347	Homo sapiens	Transcription factor JunB	2	2
P19387	RPB3_HUMAN	POLR2C	275	Homo sapiens	DNA-directed RNA polymerase II subunit RPB3	2	3
P20020	AT2B1_HUMAN	ATP2B1	1220	Homo sapiens	Plasma membrane calcium-transporting ATPase 1	2	10
P20073	ANXA7_HUMAN	ANXA7	488	Homo sapiens	Annexin A7	2	2
P20248	CCNA2_HUMAN	CCNA2	432	Homo sapiens	Cyclin-A2	2	2
P20338	RAB4A_HUMAN	RAB4A	218	Homo sapiens	Ras-related protein Rab-4A	2	2
P20340	RAB6A_HUMAN	RAB6A	208	Homo sapiens	Ras-related protein Rab-6A	2	4
P20648	ATP4A_HUMAN	ATP4A	1035	Homo sapiens	Potassium-transporting ATPase alpha chain 1	2	2
P20700	LMNB1_HUMAN	LMNB1	586	Homo sapiens	Lamin-B1	2	18
P21283	VATC1_HUMAN	ATP6V1C1	382	Homo sapiens	V-type proton ATPase subunit C 1	2	4
P21953	ODBB_HUMAN	BCKDHB	392	Homo sapiens	2-oxoisovalerate dehydrogenase subunit beta, mitochondrial	2	2
P22307	SCP2_HUMAN	SCP2	547	Homo sapiens	Sterol carrier protein 2	2	8
P22760	AAAD_HUMAN	AADAC	399	Homo sapiens	Arylacetamide deacetylase	2	2
P23142	FBLN1_HUMAN	FBLN1	703	Homo sapiens	Fibulin-1	2	2
P23378	GCSP_HUMAN	GLDC	1020	Homo sapiens	Glycine dehydrogenase (decarboxylating), mitochondrial	2	10
P25098	ARBK1_HUMAN	GRK2	689	Homo sapiens	Beta-adrenergic receptor kinase 1	2	4
P25788	PSA3_HUMAN	PSMA3	255	Homo sapiens	Proteasome subunit alpha type-3	2	5
P26358	DNMT1_HUMAN	DNMT1	1616	Homo sapiens	DNA (cytosine-5)-methyltransferase 1	2	16
P27105	STOM_HUMAN	STOM	288	Homo sapiens	Stomatin	2	7
P27348	1433T_HUMAN	YWHAQ	245	Homo sapiens	14-3-3 protein theta	2	5
P28482	MK01_HUMAN	MAPK1	360	Homo sapiens	Mitogen-activated protein kinase 1	2	4
P29218	IMPA1_HUMAN	IMPA1	277	Homo sapiens	Inositol monophosphatase 1	2	4
P29350	PTN6_HUMAN	PTPN6	595	Homo sapiens	Tyrosine-protein phosphatase non-receptor type 6	2	4
P30613	KPYR_HUMAN	PKLR	574	Homo sapiens	Pyruvate kinase PKLR	2	2
P31040	SDHA_HUMAN	SDHA	664	Homo sapiens	Succinate dehydrogenase [ubiquinone] flavoprotein subunit, mitochondrial	2	5
P31150	GDIA_HUMAN	GDI1	447	Homo sapiens	Rab GDP dissociation inhibitor alpha	2	3
P31327	CPSM_HUMAN	CPS1	1500	Homo sapiens	Carbamoyl-phosphate synthase [ammonia], mitochondrial	2	3
P31937	3HIDH_HUMAN	HIBADH	336	Homo sapiens	3-hydroxyisobutyrate dehydrogenase, mitochondrial	2	2
P31939	PUR9_HUMAN	ATIC	592	Homo sapiens	Bifunctional purine biosynthesis protein ATIC	2	13
P32455	GBP1_HUMAN	GBP1	592	Homo sapiens	Guanylate-binding protein 1	2	4
P32456	GBP2_HUMAN	GBP2	591	Homo sapiens	Guanylate-binding protein 2	2	4
P33993	MCM7_HUMAN	MCM7	719	Homo sapiens	DNA replication licensing factor MCM7	2	10
P36507	MP2K2_HUMAN	MAP2K2	400	Homo sapiens	Dual specificity mitogen-activated protein kinase kinase 2	2	2
P36639	8ODP_HUMAN	NUDT1	156	Homo sapiens	Oxidized purine nucleoside triphosphate hydrolase	2	2
P38919	IF4A3_HUMAN	EIF4A3	411	Homo sapiens	Eukaryotic initiation factor 4A-III	2	9
P40261	NNMT_HUMAN	NNMT	264	Homo sapiens	Nicotinamide N-methyltransferase	2	2
P41240	CSK_HUMAN	CSK	450	Homo sapiens	Tyrosine-protein kinase CSK	2	4
P41743	KPCI_HUMAN	PRKCI	596	Homo sapiens	Protein kinase C iota type	2	2
P42684	ABL2_HUMAN	ABL2	1182	Homo sapiens	Tyrosine-protein kinase ABL2	2	3
P42685	FRK_HUMAN	FRK	505	Homo sapiens	Tyrosine-protein kinase FRK	2	2
P45985	MP2K4_HUMAN	MAP2K4	399	Homo sapiens	Dual specificity mitogen-activated protein kinase kinase 4	2	2
P46109	CRKL_HUMAN	CRKL	303	Homo sapiens	Crk-like protein	2	2
P47755	CAZA2_HUMAN	CAPZA2	286	Homo sapiens	F-actin-capping protein subunit alpha-2	2	4
P48047	ATPO_HUMAN	ATP5PO	213	Homo sapiens	ATP synthase subunit O, mitochondrial	2	9
P48735	IDHP_HUMAN	IDH2	452	Homo sapiens	Isocitrate dehydrogenase [NADP], mitochondrial	2	5
P48960	AGRE5_HUMAN	ADGRE5	835	Homo sapiens	Adhesion G protein-coupled receptor E5	2	2
P49321	NASP_HUMAN	NASP	788	Homo sapiens	Nuclear autoantigenic sperm protein	2	8
P49458	SRP09_HUMAN	SRP9	86	Homo sapiens	Signal recognition particle 9 kDa protein	2	3
P50395	GDIB_HUMAN	GDI2	445	Homo sapiens	Rab GDP dissociation inhibitor beta	2	9
P51153	RAB13_HUMAN	RAB13	203	Homo sapiens	Ras-related protein Rab-13	2	3
P51580	TPMT_HUMAN	TPMT	245	Homo sapiens	Thiopurine S-methyltransferase	2	2
P52848	NDST1_HUMAN	NDST1	882	Homo sapiens	Bifunctional heparan sulfate N-deacetylase/N-sulfotransferase 1	2	2
P52907	CAZA1_HUMAN	CAPZA1	286	Homo sapiens	F-actin-capping protein subunit alpha-1	2	2
P52945	PDX1_HUMAN	PDX1	283	Homo sapiens	Pancreas/duodenum homeobox protein 1	2	2
P53609	PGTB1_HUMAN	PGGT1B	377	Homo sapiens	Geranylgeranyl transferase type-1 subunit beta	2	2
P53701	CCHL_HUMAN	HCCS	268	Homo sapiens	Holocytochrome c-type synthase	2	2
P53992	SC24C_HUMAN	SEC24C	1094	Homo sapiens	Protein transport protein Sec24C	2	10
P54868	HMCS2_HUMAN	HMGCS2	508	Homo sapiens	Hydroxymethylglutaryl-CoA synthase, mitochondrial	2	2
P55289	CAD12_HUMAN	CDH12	794	Homo sapiens	Cadherin-12	2	2
P56199	ITA1_HUMAN	ITGA1	1179	Homo sapiens	Integrin alpha-1	2	4
P56385	ATP5I_HUMAN	ATP5ME	69	Homo sapiens	ATP synthase subunit e, mitochondrial	2	2
P56537	IF6_HUMAN	EIF6	245	Homo sapiens	Eukaryotic translation initiation factor 6	2	3
P60842	IF4A1_HUMAN	EIF4A1	406	Homo sapiens	Eukaryotic initiation factor 4A-I	2	16
P61956	SUMO2_HUMAN	SUMO2	95	Homo sapiens	Small ubiquitin-related modifier 2	2	3
P62277	RS13_HUMAN	RPS13	151	Homo sapiens	Small ribosomal subunit protein uS15	2	7
P62318	SMD3_HUMAN	SNRPD3	126	Homo sapiens	Small nuclear ribonucleoprotein Sm D3	2	2
P62330	ARF6_HUMAN	ARF6	175	Homo sapiens	ADP-ribosylation factor 6	2	2
P62750	RL23A_HUMAN	RPL23A	156	Homo sapiens	Large ribosomal subunit protein uL23	2	7
P62760	VISL1_HUMAN	VSNL1	191	Homo sapiens	Visinin-like protein 1	2	4
P62834	RAP1A_HUMAN	RAP1A	184	Homo sapiens	Ras-related protein Rap-1A	2	5
P62857	RS28_HUMAN	RPS28	69	Homo sapiens	Small ribosomal subunit protein eS28	2	2
P62979	RS27A_HUMAN	RPS27A	156	Homo sapiens	Ubiquitin-40S ribosomal protein S27a	2	9
P62995	TRA2B_HUMAN	TRA2B	288	Homo sapiens	Transformer-2 protein homolog beta	2	3
P63172	DYLT1_HUMAN	DYNLT1	113	Homo sapiens	Dynein light chain Tctex-type 1	2	2
P78318	IGBP1_HUMAN	IGBP1	339	Homo sapiens	Immunoglobulin-binding protein 1	2	3
P78332	RBM6_HUMAN	RBM6	1123	Homo sapiens	RNA-binding protein 6	2	6
P82673	RT35_HUMAN	MRPS35	323	Homo sapiens	Small ribosomal subunit protein mS35	2	2
P84090	ERH_HUMAN	ERH	104	Homo sapiens	Enhancer of rudimentary homolog	2	3
P98082	DAB2_HUMAN	DAB2	770	Homo sapiens	Disabled homolog 2	2	2
P98164	LRP2_HUMAN	LRP2	4655	Homo sapiens	Low-density lipoprotein receptor-related protein 2	2	3
P98175	RBM10_HUMAN	RBM10	930	Homo sapiens	RNA-binding protein 10	2	2
Q00403	TF2B_HUMAN	GTF2B	316	Homo sapiens	Transcription initiation factor IIB	2	2
Q00839	HNRPU_HUMAN	HNRNPU	825	Homo sapiens	Heterogeneous nuclear ribonucleoprotein U	2	22
Q01081	U2AF1_HUMAN	U2AF1	240	Homo sapiens	Splicing factor U2AF 35 kDa subunit	2	2
Q01167	FOXK2_HUMAN	FOXK2	660	Homo sapiens	Forkhead box protein K2	2	3
Q02413	DSG1_HUMAN	DSG1	1049	Homo sapiens	Desmoglein-1	2	2
Q02539	H11_HUMAN	H1-1	215	Homo sapiens	Histone H1.1	2	2
Q02742	GCNT1_HUMAN	GCNT1	428	Homo sapiens	Beta-1,3-galactosyl-O-glycosyl-glycoprotein beta-1,6-N-acetylglucosaminyltransferase	2	2
Q03169	TNAP2_HUMAN	TNFAIP2	654	Homo sapiens	Tumor necrosis factor alpha-induced protein 2	2	3
Q04837	SSBP_HUMAN	SSBP1	148	Homo sapiens	Single-stranded DNA-binding protein, mitochondrial	2	3
Q06481	APLP2_HUMAN	APLP2	763	Homo sapiens	Amyloid beta precursor like protein 2	2	2
Q06520	ST2A1_HUMAN	SULT2A1	285	Homo sapiens	Sulfotransferase 2A1	2	2
Q08257	QOR_HUMAN	CRYZ	329	Homo sapiens	Quinone oxidoreductase	2	8
Q08357	S20A2_HUMAN	SLC20A2	652	Homo sapiens	Sodium-dependent phosphate transporter 2	2	2
Q08623	HDHD1_HUMAN	PUDP	228	Homo sapiens	Pseudouridine-5'-phosphatase	2	2
Q10567	AP1B1_HUMAN	AP1B1	949	Homo sapiens	AP-1 complex subunit beta-1	2	12
Q12792	TWF1_HUMAN	TWF1	350	Homo sapiens	Twinfilin-1	2	8
Q12797	ASPH_HUMAN	ASPH	758	Homo sapiens	Aspartyl/asparaginyl beta-hydroxylase	2	4
Q12834	CDC20_HUMAN	CDC20	499	Homo sapiens	Cell division cycle protein 20 homolog	2	2
Q12846	STX4_HUMAN	STX4	297	Homo sapiens	Syntaxin-4	2	3
Q12872	SFSWA_HUMAN	SFSWAP	951	Homo sapiens	Splicing factor, suppressor of white-apricot homolog	2	3
Q12933	TRAF2_HUMAN	TRAF2	501	Homo sapiens	TNF receptor-associated factor 2	2	3
Q12981	SEC20_HUMAN	BNIP1	228	Homo sapiens	Vesicle transport protein SEC20	2	2
Q13011	ECH1_HUMAN	ECH1	328	Homo sapiens	Delta(3,5)-Delta(2,4)-dienoyl-CoA isomerase, mitochondrial	2	6
Q13129	RLF_HUMAN	RLF	1914	Homo sapiens	Zinc finger protein Rlf	2	2
Q13131	AAPK1_HUMAN	PRKAA1	559	Homo sapiens	5'-AMP-activated protein kinase catalytic subunit alpha-1	2	2
Q13257	MD2L1_HUMAN	MAD2L1	205	Homo sapiens	Mitotic spindle assembly checkpoint protein MAD2A	2	2
Q13425	SNTB2_HUMAN	SNTB2	540	Homo sapiens	Beta-2-syntrophin	2	3
Q13451	FKBP5_HUMAN	FKBP5	457	Homo sapiens	Peptidyl-prolyl cis-trans isomerase FKBP5	2	2
Q13464	ROCK1_HUMAN	ROCK1	1354	Homo sapiens	Rho-associated protein kinase 1	2	8
Q13492	PICAL_HUMAN	PICALM	652	Homo sapiens	Phosphatidylinositol-binding clathrin assembly protein	2	6
Q13547	HDAC1_HUMAN	HDAC1	482	Homo sapiens	Histone deacetylase 1	2	3
Q13595	TRA2A_HUMAN	TRA2A	282	Homo sapiens	Transformer-2 protein homolog alpha	2	2
Q13637	RAB32_HUMAN	RAB32	225	Homo sapiens	Ras-related protein Rab-32	2	2
Q13823	NOG2_HUMAN	GNL2	731	Homo sapiens	Nucleolar GTP-binding protein 2	2	4
Q14116	IL18_HUMAN	IL18	193	Homo sapiens	Interleukin-18	2	2
Q14118	DAG1_HUMAN	DAG1	895	Homo sapiens	Dystroglycan 1	2	2
Q14146	URB2_HUMAN	URB2	1524	Homo sapiens	Unhealthy ribosome biogenesis protein 2 homolog	2	3
Q14151	SAFB2_HUMAN	SAFB2	953	Homo sapiens	Scaffold attachment factor B2	2	5
Q14232	EI2BA_HUMAN	EIF2B1	305	Homo sapiens	Translation initiation factor eIF2B subunit alpha	2	4
Q14258	TRI25_HUMAN	TRIM25	630	Homo sapiens	E3 ubiquitin/ISG15 ligase TRIM25	2	6
Q14520	HABP2_HUMAN	HABP2	560	Homo sapiens	Hyaluronan-binding protein 2	2	2
Q14554	PDIA5_HUMAN	PDIA5	519	Homo sapiens	Protein disulfide-isomerase A5	2	4
Q15021	CND1_HUMAN	NCAPD2	1401	Homo sapiens	Condensin complex subunit 1	2	7
Q15024	EXOS7_HUMAN	EXOSC7	291	Homo sapiens	Exosome complex component RRP42	2	2
Q15050	RRS1_HUMAN	RRS1	365	Homo sapiens	Ribosome biogenesis regulatory protein homolog	2	2
Q15061	WDR43_HUMAN	WDR43	677	Homo sapiens	WD repeat-containing protein 43	2	4
Q15283	RASA2_HUMAN	RASA2	850	Homo sapiens	Ras GTPase-activating protein 2	2	2
Q15291	RBBP5_HUMAN	RBBP5	538	Homo sapiens	Retinoblastoma-binding protein 5	2	2
Q15311	RBP1_HUMAN	RALBP1	655	Homo sapiens	RalA-binding protein 1	2	3
Q15398	DLGP5_HUMAN	DLGAP5	846	Homo sapiens	Disks large-associated protein 5	2	2
Q15643	TRIPB_HUMAN	TRIP11	1979	Homo sapiens	Thyroid receptor-interacting protein 11	2	8
Q15645	PCH2_HUMAN	TRIP13	432	Homo sapiens	Pachytene checkpoint protein 2 homolog	2	5
Q15691	MARE1_HUMAN	MAPRE1	268	Homo sapiens	Microtubule-associated protein RP/EB family member 1	2	3
Q15785	TOM34_HUMAN	TOMM34	309	Homo sapiens	Mitochondrial import receptor subunit TOM34	2	2
Q15906	VPS72_HUMAN	VPS72	364	Homo sapiens	Vacuolar protein sorting-associated protein 72 homolog	2	2
Q16186	ADRM1_HUMAN	ADRM1	407	Homo sapiens	Proteasomal ubiquitin receptor ADRM1	2	3
Q16658	FSCN1_HUMAN	FSCN1	493	Homo sapiens	Fascin	2	3
Q16698	DECR_HUMAN	DECR1	335	Homo sapiens	2,4-dienoyl-CoA reductase [(3E)-enoyl-CoA-producing], mitochondrial	2	7
Q2NL82	TSR1_HUMAN	TSR1	804	Homo sapiens	Pre-rRNA-processing protein TSR1 homolog	2	3
Q3LXA3	TKFC_HUMAN	TKFC	575	Homo sapiens	Triokinase/FMN cyclase	2	4
Q4G0N4	NAKD2_HUMAN	NADK2	442	Homo sapiens	NAD kinase 2, mitochondrial	2	4
Q4U2R6	RM51_HUMAN	MRPL51	128	Homo sapiens	Large ribosomal subunit protein mL51	2	3
Q4W5G0	TIGD2_HUMAN	TIGD2	525	Homo sapiens	Tigger transposable element-derived protein 2	2	2
Q52LJ0	FA98B_HUMAN	FAM98B	433	Homo sapiens	Protein FAM98B	2	2
Q53EU6	GPAT3_HUMAN	GPAT3	434	Homo sapiens	Glycerol-3-phosphate acyltransferase 3	2	2
Q53HL2	BOREA_HUMAN	CDCA8	280	Homo sapiens	Borealin	2	2
Q562F6	SGO2_HUMAN	SGO2	1265	Homo sapiens	Shugoshin 2	2	2
Q5GLZ8	HERC4_HUMAN	HERC4	1057	Homo sapiens	Probable E3 ubiquitin-protein ligase HERC4	2	2
Q5MIZ7	P4R3B_HUMAN	PPP4R3B	849	Homo sapiens	Serine/threonine-protein phosphatase 4 regulatory subunit 3B	2	2
Q5QJE6	TDIF2_HUMAN	DNTTIP2	756	Homo sapiens	Deoxynucleotidyltransferase terminal-interacting protein 2	2	6
Q5T0N5	FBP1L_HUMAN	FNBP1L	605	Homo sapiens	Formin-binding protein 1-like	2	6
Q5T5Y3	CAMP1_HUMAN	CAMSAP1	1602	Homo sapiens	Calmodulin-regulated spectrin-associated protein 1	2	2
Q5T7N3	KANK4_HUMAN	KANK4	995	Homo sapiens	KN motif and ankyrin repeat domain-containing protein 4	2	3
Q5TCQ9	MAGI3_HUMAN	MAGI3	1481	Homo sapiens	Membrane-associated guanylate kinase, WW and PDZ domain-containing protein 3	2	2
Q5TFE4	NT5D1_HUMAN	NT5DC1	455	Homo sapiens	5'-nucleotidase domain-containing protein 1	2	3
Q5VUA4	ZN318_HUMAN	ZNF318	2279	Homo sapiens	Zinc finger protein 318	2	2
Q5VYS8	TUT7_HUMAN	TUT7	1495	Homo sapiens	Terminal uridylyltransferase 7	2	4
Q5VZE5	NAA35_HUMAN	NAA35	725	Homo sapiens	N-alpha-acetyltransferase 35, NatC auxiliary subunit	2	2
Q5W0B1	OBI1_HUMAN	OBI1	726	Homo sapiens	ORC ubiquitin ligase 1	2	2
Q66K74	MAP1S_HUMAN	MAP1S	1059	Homo sapiens	Microtubule-associated protein 1S	2	3
Q68E01	INT3_HUMAN	INTS3	1043	Homo sapiens	Integrator complex subunit 3	2	4
Q68EM7	RHG17_HUMAN	ARHGAP17	881	Homo sapiens	Rho GTPase-activating protein 17	2	2
Q69YN4	VIR_HUMAN	VIRMA	1812	Homo sapiens	Protein virilizer homolog	2	3
Q6DHV7	ADAL_HUMAN	MAPDA	355	Homo sapiens	N6-Methyl-AMP deaminase	2	2
Q6DKI1	RL7L_HUMAN	RPL7L1	255	Homo sapiens	Ribosomal protein uL30-like	2	2
Q6FIF0	ZFAN6_HUMAN	ZFAND6	208	Homo sapiens	AN1-type zinc finger protein 6	2	5
Q6GMV2	SMYD5_HUMAN	SMYD5	418	Homo sapiens	Protein-lysine N-trimethyltransferase SMYD5	2	3
Q6IEG0	SNR48_HUMAN	SNRNP48	339	Homo sapiens	U11/U12 small nuclear ribonucleoprotein 48 kDa protein	2	2
Q6IQ49	SDE2_HUMAN	SDE2	451	Homo sapiens	Splicing regulator SDE2	2	2
Q6P587	FAHD1_HUMAN	FAHD1	221	Homo sapiens	Oxaloacetate tautomerase FAHD1, mitochondrial	2	2
Q6PCB5	RSBNL_HUMAN	RSBN1L	846	Homo sapiens	Lysine-specific demethylase RSBN1L	2	2
Q6UX53	TMT1B_HUMAN	TMT1B	244	Homo sapiens	Thiol S-methyltransferase TMT1B	2	2
Q6VMQ6	MCAF1_HUMAN	ATF7IP	1270	Homo sapiens	Activating transcription factor 7-interacting protein 1	2	2
Q6Y1H2	HACD2_HUMAN	HACD2	254	Homo sapiens	Very-long-chain (3R)-3-hydroxyacyl-CoA dehydratase 2	2	2
Q6ZT21	TMPPE_HUMAN	TMPPE	453	Homo sapiens	Transmembrane protein with metallophosphoesterase domain	2	2
Q6ZW49	PAXI1_HUMAN	PAXIP1	1069	Homo sapiens	PAX-interacting protein 1	2	2
Q709F0	ACD11_HUMAN	ACAD11	780	Homo sapiens	Acyl-CoA dehydrogenase family member 11	2	7
Q7L2J0	MEPCE_HUMAN	MEPCE	689	Homo sapiens	7SK snRNA methylphosphate capping enzyme	2	4
Q7L7X3	TAOK1_HUMAN	TAOK1	1001	Homo sapiens	Serine/threonine-protein kinase TAO1	2	3
Q7Z406	MYH14_HUMAN	MYH14	1995	Homo sapiens	Myosin-14	2	3
Q7Z5K2	WAPL_HUMAN	WAPL	1190	Homo sapiens	Wings apart-like protein homolog	2	5
Q7Z5Y7	KCD20_HUMAN	KCTD20	419	Homo sapiens	BTB/POZ domain-containing protein KCTD20	2	2
Q7Z6M1	RABEK_HUMAN	RABEPK	372	Homo sapiens	Rab9 effector protein with kelch motifs	2	2
Q7Z7F0	KHDC4_HUMAN	KHDC4	614	Homo sapiens	KH homology domain-containing protein 4	2	2
Q7Z7H8	RM10_HUMAN	MRPL10	261	Homo sapiens	Large ribosomal subunit protein uL10m	2	2
Q86SF2	GALT7_HUMAN	GALNT7	657	Homo sapiens	N-acetylgalactosaminyltransferase 7	2	6
Q86UD0	SAPC2_HUMAN	SAPCD2	394	Homo sapiens	Suppressor APC domain-containing protein 2	2	2
Q86V48	LUZP1_HUMAN	LUZP1	1076	Homo sapiens	Leucine zipper protein 1	2	4
Q86V97	KBTB6_HUMAN	KBTBD6	674	Homo sapiens	Kelch repeat and BTB domain-containing protein 6	2	3
Q86VP6	CAND1_HUMAN	CAND1	1230	Homo sapiens	Cullin-associated NEDD8-dissociated protein 1	2	15
Q86WX3	AROS_HUMAN	RPS19BP1	136	Homo sapiens	Active regulator of SIRT1	2	2
Q86XZ4	SPAS2_HUMAN	SPATS2	545	Homo sapiens	Spermatogenesis-associated serine-rich protein 2	2	2
Q8IUC4	RHPN2_HUMAN	RHPN2	686	Homo sapiens	Rhophilin-2	2	4
Q8IWE2	NXP20_HUMAN	FAM114A1	563	Homo sapiens	Protein NOXP20	2	2
Q8IXM3	RM41_HUMAN	MRPL41	137	Homo sapiens	Large ribosomal subunit protein mL41	2	2
Q8IY37	DHX37_HUMAN	DHX37	1157	Homo sapiens	Probable ATP-dependent RNA helicase DHX37	2	7
Q8IYS2	K2013_HUMAN	KIAA2013	634	Homo sapiens	Uncharacterized protein KIAA2013	2	2
Q8N183	NDUF2_HUMAN	NDUFAF2	169	Homo sapiens	NADH dehydrogenase [ubiquinone] 1 alpha subcomplex assembly factor 2	2	3
Q8N1N4	K2C78_HUMAN	KRT78	520	Homo sapiens	Keratin, type II cytoskeletal 78	2	2
Q8N2Y8	RUSC2_HUMAN	RUSC2	1516	Homo sapiens	AP-4 complex accessory subunit RUSC2	2	2
Q8N4Q0	PTGR3_HUMAN	PTGR3	377	Homo sapiens	Prostaglandin reductase 3	2	2
Q8N567	ZCHC9_HUMAN	ZCCHC9	271	Homo sapiens	Zinc finger CCHC domain-containing protein 9	2	2
Q8N5C6	SRBD1_HUMAN	SRBD1	995	Homo sapiens	S1 RNA-binding domain-containing protein 1	2	2
Q8N5G2	MACOI_HUMAN	MACO1	664	Homo sapiens	Macoilin	2	3
Q8N6G5	CGAT2_HUMAN	CSGALNACT2	542	Homo sapiens	Chondroitin sulfate N-acetylgalactosaminyltransferase 2	2	2
Q8NB46	ANR52_HUMAN	ANKRD52	1076	Homo sapiens	Serine/threonine-protein phosphatase 6 regulatory ankyrin repeat subunit C	2	2
Q8NBF2	NHLC2_HUMAN	NHLRC2	726	Homo sapiens	NHL repeat-containing protein 2	2	2
Q8NBI6	XXLT1_HUMAN	XXYLT1	393	Homo sapiens	Xyloside xylosyltransferase 1	2	2
Q8NBN7	RDH13_HUMAN	RDH13	331	Homo sapiens	Retinol dehydrogenase 13	2	2
Q8NBP0	TTC13_HUMAN	TTC13	860	Homo sapiens	Tetratricopeptide repeat protein 13	2	4
Q8NDT2	RB15B_HUMAN	RBM15B	890	Homo sapiens	Putative RNA-binding protein 15B	2	2
Q8NE86	MCU_HUMAN	MCU	351	Homo sapiens	Calcium uniporter protein, mitochondrial	2	3
Q8NFH3	NUP43_HUMAN	NUP43	380	Homo sapiens	Nucleoporin Nup43	2	3
Q8NFI4	F10A5_HUMAN	ST13P5	369	Homo sapiens	Putative protein FAM10A5	2	2
Q8NFQ8	TOIP2_HUMAN	TOR1AIP2	470	Homo sapiens	Torsin-1A-interacting protein 2	2	2
Q8NHP8	PLBL2_HUMAN	PLBD2	589	Homo sapiens	Putative phospholipase B-like 2	2	2
Q8TAF3	WDR48_HUMAN	WDR48	677	Homo sapiens	WD repeat-containing protein 48	2	4
Q8TB45	DPTOR_HUMAN	DEPTOR	409	Homo sapiens	DEP domain-containing mTOR-interacting protein	2	2
Q8TCG1	CIP2A_HUMAN	CIP2A	905	Homo sapiens	Protein CIP2A	2	3
Q8TDB6	DTX3L_HUMAN	DTX3L	740	Homo sapiens	E3 ubiquitin-protein ligase DTX3L	2	2
Q8TDD1	DDX54_HUMAN	DDX54	881	Homo sapiens	ATP-dependent RNA helicase DDX54	2	2
Q8TDY2	RBCC1_HUMAN	RB1CC1	1594	Homo sapiens	RB1-inducible coiled-coil protein 1	2	2
Q8TER5	ARH40_HUMAN	ARHGEF40	1519	Homo sapiens	Rho guanine nucleotide exchange factor 40	2	2
Q8TF05	PP4R1_HUMAN	PPP4R1	950	Homo sapiens	Serine/threonine-protein phosphatase 4 regulatory subunit 1	2	4
Q8WTS6	SETD7_HUMAN	SETD7	366	Homo sapiens	Histone-lysine N-methyltransferase SETD7	2	5
Q8WU76	SCFD2_HUMAN	SCFD2	684	Homo sapiens	Sec1 family domain-containing protein 2	2	2
Q8WUA8	TSK_HUMAN	TSKU	353	Homo sapiens	Tsukushi	2	2
Q8WUH6	TM263_HUMAN	TMEM263	116	Homo sapiens	Transmembrane protein 263	2	2
Q8WUX2	CHAC2_HUMAN	CHAC2	184	Homo sapiens	Glutathione-specific gamma-glutamylcyclotransferase 2	2	2
Q8WVY7	UBCP1_HUMAN	UBLCP1	318	Homo sapiens	Ubiquitin-like domain-containing CTD phosphatase 1	2	2
Q8WWV3	RT4I1_HUMAN	RTN4IP1	396	Homo sapiens	Reticulon-4-interacting protein 1, mitochondrial	2	2
Q8WYA6	CTBL1_HUMAN	CTNNBL1	563	Homo sapiens	Beta-catenin-like protein 1	2	2
Q92520	FAM3C_HUMAN	FAM3C	227	Homo sapiens	Protein FAM3C	2	3
Q92620	PRP16_HUMAN	DHX38	1227	Homo sapiens	Pre-mRNA-splicing factor ATP-dependent RNA helicase PRP16	2	3
Q92665	RT31_HUMAN	MRPS31	395	Homo sapiens	Small ribosomal subunit protein mS31	2	2
Q92688	AN32B_HUMAN	ANP32B	251	Homo sapiens	Acidic leucine-rich nuclear phosphoprotein 32 family member B	2	2
Q92786	PROX1_HUMAN	PROX1	737	Homo sapiens	Prospero homeobox protein 1	2	3
Q92793	CBP_HUMAN	CREBBP	2442	Homo sapiens	CREB-binding protein	2	5
Q92871	PMM1_HUMAN	PMM1	262	Homo sapiens	Phosphomannomutase 1	2	2
Q92908	GATA6_HUMAN	GATA6	595	Homo sapiens	Transcription factor GATA-6	2	2
Q92917	GPKOW_HUMAN	GPKOW	476	Homo sapiens	G-patch domain and KOW motifs-containing protein	2	2
Q93099	HGD_HUMAN	HGD	445	Homo sapiens	Homogentisate 1,2-dioxygenase	2	6
Q969G6	RIFK_HUMAN	RFK	155	Homo sapiens	Riboflavin kinase	2	2
Q96A33	CCD47_HUMAN	CCDC47	483	Homo sapiens	PAT complex subunit CCDC47	2	2
Q96AT1	K1143_HUMAN	KIAA1143	154	Homo sapiens	Uncharacterized protein KIAA1143	2	2
Q96BH1	RNF25_HUMAN	RNF25	459	Homo sapiens	E3 ubiquitin-protein ligase RNF25	2	2
Q96BJ3	AIDA_HUMAN	AIDA	306	Homo sapiens	Axin interactor, dorsalization-associated protein	2	2
Q96CN9	GCC1_HUMAN	GCC1	775	Homo sapiens	GRIP and coiled-coil domain-containing protein 1	2	2
Q96DI7	SNR40_HUMAN	SNRNP40	357	Homo sapiens	U5 small nuclear ribonucleoprotein 40 kDa protein	2	2
Q96DP5	FMT_HUMAN	MTFMT	389	Homo sapiens	Methionyl-tRNA formyltransferase, mitochondrial	2	3
Q96DV4	RM38_HUMAN	MRPL38	380	Homo sapiens	Large ribosomal subunit protein mL38	2	2
Q96FX7	TRM61_HUMAN	TRMT61A	289	Homo sapiens	tRNA (adenine(58)-N(1))-methyltransferase catalytic subunit TRMT61A	2	3
Q96GW9	SYMM_HUMAN	MARS2	593	Homo sapiens	Methionine--tRNA ligase, mitochondrial	2	2
Q96GX5	GWL_HUMAN	MASTL	879	Homo sapiens	Serine/threonine-protein kinase greatwall	2	5
Q96HE7	ERO1A_HUMAN	ERO1A	468	Homo sapiens	ERO1-like protein alpha	2	2
Q96HR8	NAF1_HUMAN	NAF1	494	Homo sapiens	H/ACA ribonucleoprotein complex non-core subunit NAF1	2	2
Q96IX5	ATPMK_HUMAN	ATP5MK	58	Homo sapiens	ATP synthase membrane subunit K, mitochondrial	2	2
Q96JB2	COG3_HUMAN	COG3	828	Homo sapiens	Conserved oligomeric Golgi complex subunit 3	2	2
Q96M27	PRRC1_HUMAN	PRRC1	445	Homo sapiens	Protein PRRC1	2	2
Q96N66	MBOA7_HUMAN	MBOAT7	472	Homo sapiens	Lysophospholipid acyltransferase 7	2	3
Q96P11	NSUN5_HUMAN	NSUN5	429	Homo sapiens	28S rRNA (cytosine-C(5))-methyltransferase	2	2
Q96PP8	GBP5_HUMAN	GBP5	586	Homo sapiens	Guanylate-binding protein 5	2	3
Q96PP9	GBP4_HUMAN	GBP4	640	Homo sapiens	Guanylate-binding protein 4	2	2
Q96Q89	KI20B_HUMAN	KIF20B	1820	Homo sapiens	Kinesin-like protein KIF20B	2	2
Q96QE3	ATAD5_HUMAN	ATAD5	1844	Homo sapiens	ATPase family AAA domain-containing protein 5	2	5
Q96R06	SPAG5_HUMAN	SPAG5	1193	Homo sapiens	Sperm-associated antigen 5	2	3
Q96RE7	NACC1_HUMAN	NACC1	527	Homo sapiens	Nucleus accumbens-associated protein 1	2	3
Q96RS0	TGS1_HUMAN	TGS1	853	Homo sapiens	Trimethylguanosine synthase	2	2
Q96T58	MINT_HUMAN	SPEN	3664	Homo sapiens	Msx2-interacting protein	2	9
Q99436	PSB7_HUMAN	PSMB7	277	Homo sapiens	Proteasome subunit beta type-7	2	4
Q99538	LGMN_HUMAN	LGMN	433	Homo sapiens	Legumain	2	2
Q99549	MPP8_HUMAN	MPHOSPH8	860	Homo sapiens	M-phase phosphoprotein 8	2	3
Q99584	S10AD_HUMAN	S100A13	98	Homo sapiens	Protein S100-A13	2	2
Q99598	TSNAX_HUMAN	TSNAX	290	Homo sapiens	Translin-associated protein X	2	6
Q99611	SPS2_HUMAN	SEPHS2	448	Homo sapiens	Selenide, water dikinase 2	2	2
Q99653	CHP1_HUMAN	CHP1	195	Homo sapiens	Calcineurin B homologous protein 1	2	2
Q99747	SNAG_HUMAN	NAPG	312	Homo sapiens	Gamma-soluble NSF attachment protein	2	5
Q9BPX3	CND3_HUMAN	NCAPG	1015	Homo sapiens	Condensin complex subunit 3	2	6
Q9BQ67	GRWD1_HUMAN	GRWD1	446	Homo sapiens	Glutamate-rich WD repeat-containing protein 1	2	2
Q9BRK4	LZTS2_HUMAN	LZTS2	669	Homo sapiens	Leucine zipper putative tumor suppressor 2	2	3
Q9BRP8	PYM1_HUMAN	PYM1	204	Homo sapiens	Partner of Y14 and mago	2	2
Q9BRR6	ADPGK_HUMAN	ADPGK	497	Homo sapiens	ADP-dependent glucokinase	2	4
Q9BRU9	UTP23_HUMAN	UTP23	249	Homo sapiens	rRNA-processing protein UTP23 homolog	2	2
Q9BRX8	PXL2A_HUMAN	PRXL2A	229	Homo sapiens	Peroxiredoxin-like 2A	2	2
Q9BT25	HAUS8_HUMAN	HAUS8	410	Homo sapiens	HAUS augmin-like complex subunit 8	2	4
Q9BTV4	TMM43_HUMAN	TMEM43	400	Homo sapiens	Transmembrane protein 43	2	3
Q9BV57	MTND_HUMAN	ADI1	179	Homo sapiens	Acireductone dioxygenase	2	4
Q9BWH6	RPAP1_HUMAN	RPAP1	1393	Homo sapiens	RNA polymerase II-associated protein 1	2	4
Q9BY32	ITPA_HUMAN	ITPA	194	Homo sapiens	Inosine triphosphate pyrophosphatase	2	2
Q9BY89	K1671_HUMAN	KIAA1671	1806	Homo sapiens	Uncharacterized protein KIAA1671	2	4
Q9BYG3	MK67I_HUMAN	NIFK	293	Homo sapiens	MKI67 FHA domain-interacting nucleolar phosphoprotein	2	5
Q9BYJ9	YTHD1_HUMAN	YTHDF1	559	Homo sapiens	YTH domain-containing family protein 1	2	2
Q9BYN8	RT26_HUMAN	MRPS26	205	Homo sapiens	Small ribosomal subunit protein mS26	2	2
Q9BYX7	ACTBM_HUMAN	POTEKP	375	Homo sapiens	Putative beta-actin-like protein 3	2	3
Q9BZ95	NSD3_HUMAN	NSD3	1437	Homo sapiens	Histone-lysine N-methyltransferase NSD3	2	3
Q9BZE4	GTPB4_HUMAN	GTPBP4	634	Homo sapiens	GTP-binding protein 4	2	4
Q9C0C9	UBE2O_HUMAN	UBE2O	1292	Homo sapiens	(E3-independent) E2 ubiquitin-conjugating enzyme	2	8
Q9GZT8	NIF3L_HUMAN	NIF3L1	377	Homo sapiens	NIF3-like protein 1	2	7
Q9H081	MIS12_HUMAN	MIS12	205	Homo sapiens	Protein MIS12 homolog	2	2
Q9H0S4	DDX47_HUMAN	DDX47	455	Homo sapiens	Probable ATP-dependent RNA helicase DDX47	2	3
Q9H1A4	APC1_HUMAN	ANAPC1	1944	Homo sapiens	Anaphase-promoting complex subunit 1	2	6
Q9H1B7	I2BPL_HUMAN	IRF2BPL	796	Homo sapiens	Probable E3 ubiquitin-protein ligase IRF2BPL	2	2
Q9H1K1	ISCU_HUMAN	ISCU	167	Homo sapiens	Iron-sulfur cluster assembly enzyme ISCU	2	4
Q9H269	VPS16_HUMAN	VPS16	839	Homo sapiens	Vacuolar protein sorting-associated protein 16 homolog	2	3
Q9H2P9	DPH5_HUMAN	DPH5	285	Homo sapiens	Diphthine methyl ester synthase	2	2
Q9H2W6	RM46_HUMAN	MRPL46	279	Homo sapiens	Large ribosomal subunit protein mL46	2	4
Q9H3P7	GCP60_HUMAN	ACBD3	528	Homo sapiens	Golgi resident protein GCP60	2	2
Q9H4A6	GOLP3_HUMAN	GOLPH3	298	Homo sapiens	Golgi phosphoprotein 3	2	2
Q9H4L5	OSBL3_HUMAN	OSBPL3	887	Homo sapiens	Oxysterol-binding protein-related protein 3	2	4
Q9H501	ESF1_HUMAN	ESF1	851	Homo sapiens	ESF1 homolog	2	3
Q9H553	ALG2_HUMAN	ALG2	416	Homo sapiens	Alpha-1,3/1,6-mannosyltransferase ALG2	2	3
Q9H5V9	STEEP_HUMAN	STEEP1	222	Homo sapiens	STING ER exit protein	2	2
Q9H6F5	CCD86_HUMAN	CCDC86	360	Homo sapiens	Coiled-coil domain-containing protein 86	2	2
Q9H6S0	YTDC2_HUMAN	YTHDC2	1430	Homo sapiens	3'-5' RNA helicase YTHDC2	2	4
Q9H792	PEAK1_HUMAN	PEAK1	1746	Homo sapiens	Inactive tyrosine-protein kinase PEAK1	2	5
Q9H7Z3	NRDE2_HUMAN	NRDE2	1164	Homo sapiens	Nuclear exosome regulator NRDE2	2	2
Q9H8H0	NOL11_HUMAN	NOL11	719	Homo sapiens	Nucleolar protein 11	2	3
Q9H8H2	DDX31_HUMAN	DDX31	851	Homo sapiens	ATP-dependent DNA helicase DDX31	2	6
Q9H8V3	ECT2_HUMAN	ECT2	914	Homo sapiens	Protein ECT2	2	4
Q9H993	ARMT1_HUMAN	ARMT1	441	Homo sapiens	Damage-control phosphatase ARMT1	2	3
Q9H9A6	LRC40_HUMAN	LRRC40	602	Homo sapiens	Leucine-rich repeat-containing protein 40	2	2
Q9H9B4	SFXN1_HUMAN	SFXN1	322	Homo sapiens	Sideroflexin-1	2	4
Q9H9J2	RM44_HUMAN	MRPL44	332	Homo sapiens	Large ribosomal subunit protein mL44	2	2
Q9H9L3	I20L2_HUMAN	ISG20L2	353	Homo sapiens	Interferon-stimulated 20 kDa exonuclease-like 2	2	2
Q9HAB8	PPCS_HUMAN	PPCS	311	Homo sapiens	Phosphopantothenate--cysteine ligase	2	3
Q9HAT2	SIAE_HUMAN	SIAE	523	Homo sapiens	Sialate O-acetylesterase	2	2
Q9HB40	RISC_HUMAN	SCPEP1	452	Homo sapiens	Retinoid-inducible serine carboxypeptidase	2	5
Q9HBH5	RDH14_HUMAN	RDH14	336	Homo sapiens	Retinol dehydrogenase 14	2	3
Q9HC38	GLOD4_HUMAN	GLOD4	313	Homo sapiens	Glyoxalase domain-containing protein 4	2	3
Q9NQ50	RM40_HUMAN	MRPL40	206	Homo sapiens	Large ribosomal subunit protein mL40	2	2
Q9NQC3	RTN4_HUMAN	RTN4	1192	Homo sapiens	Reticulon-4	2	7
Q9NQZ5	STAR7_HUMAN	STARD7	370	Homo sapiens	StAR-related lipid transfer protein 7, mitochondrial	2	3
Q9NR45	SIAS_HUMAN	NANS	359	Homo sapiens	Sialic acid synthase	2	5
Q9NR50	EI2BG_HUMAN	EIF2B3	452	Homo sapiens	Translation initiation factor eIF2B subunit gamma	2	3
Q9NRZ7	PLCC_HUMAN	AGPAT3	376	Homo sapiens	1-acyl-sn-glycerol-3-phosphate acyltransferase gamma	2	2
Q9NS69	TOM22_HUMAN	TOMM22	142	Homo sapiens	Mitochondrial import receptor subunit TOM22 homolog	2	2
Q9NUL7	DDX28_HUMAN	DDX28	540	Homo sapiens	Probable ATP-dependent RNA helicase DDX28	2	2
Q9NVH1	DJC11_HUMAN	DNAJC11	559	Homo sapiens	DnaJ homolog subfamily C member 11	2	2
Q9NVH2	INT7_HUMAN	INTS7	962	Homo sapiens	Integrator complex subunit 7	2	2
Q9NVI7	ATD3A_HUMAN	ATAD3A	634	Homo sapiens	ATPase family AAA domain-containing protein 3A	2	2
Q9NW08	RPC2_HUMAN	POLR3B	1133	Homo sapiens	DNA-directed RNA polymerase III subunit RPC2	2	4
Q9NW13	RBM28_HUMAN	RBM28	759	Homo sapiens	RNA-binding protein 28	2	3
Q9NWB6	ARGL1_HUMAN	ARGLU1	273	Homo sapiens	Arginine and glutamate-rich protein 1	2	2
Q9NWK9	BCD1_HUMAN	ZNHIT6	470	Homo sapiens	Box C/D snoRNA protein 1	2	2
Q9NWY4	HPF1_HUMAN	HPF1	346	Homo sapiens	Histone PARylation factor 1	2	4
Q9NWZ3	IRAK4_HUMAN	IRAK4	460	Homo sapiens	Interleukin-1 receptor-associated kinase 4	2	2
Q9NX00	TM160_HUMAN	TMEM160	188	Homo sapiens	Transmembrane protein 160	2	2
Q9NX08	COMD8_HUMAN	COMMD8	183	Homo sapiens	COMM domain-containing protein 8	2	2
Q9NX47	MARH5_HUMAN	MARCHF5	278	Homo sapiens	E3 ubiquitin-protein ligase MARCHF5	2	2
Q9NX62	IMPA3_HUMAN	BPNT2	359	Homo sapiens	Golgi-resident adenosine 3',5'-bisphosphate 3'-phosphatase	2	3
Q9NXN4	GDAP2_HUMAN	GDAP2	497	Homo sapiens	Ganglioside-induced differentiation-associated protein 2	2	2
Q9NYU1	UGGG2_HUMAN	UGGT2	1516	Homo sapiens	UDP-glucose:glycoprotein glucosyltransferase 2	2	2
Q9NZ63	TLS1_HUMAN	C9orf78	289	Homo sapiens	Splicing factor C9orf78	2	2
Q9NZM3	ITSN2_HUMAN	ITSN2	1697	Homo sapiens	Intersectin-2	2	2
Q9P1Y5	CAMP3_HUMAN	CAMSAP3	1249	Homo sapiens	Calmodulin-regulated spectrin-associated protein 3	2	2
Q9P253	VPS18_HUMAN	VPS18	973	Homo sapiens	Vacuolar protein sorting-associated protein 18 homolog	2	2
Q9P275	UBP36_HUMAN	USP36	1123	Homo sapiens	Ubiquitin carboxyl-terminal hydrolase 36	2	8
Q9P2B2	FPRP_HUMAN	PTGFRN	879	Homo sapiens	Prostaglandin F2 receptor negative regulator	2	2
Q9P2R3	ANFY1_HUMAN	ANKFY1	1169	Homo sapiens	Rabankyrin-5	2	3
Q9UBB5	MBD2_HUMAN	MBD2	411	Homo sapiens	Methyl-CpG-binding domain protein 2	2	2
Q9UBK8	MTRR_HUMAN	MTRR	698	Homo sapiens	Methionine synthase reductase	2	3
Q9UBQ6	EXTL2_HUMAN	EXTL2	330	Homo sapiens	Exostosin-like 2	2	2
Q9UEU0	VTI1B_HUMAN	VTI1B	232	Homo sapiens	Vesicle transport through interaction with t-SNAREs homolog 1B	2	3
Q9UEY8	ADDG_HUMAN	ADD3	706	Homo sapiens	Gamma-adducin	2	2
Q9UGU5	HMGX4_HUMAN	HMGXB4	601	Homo sapiens	HMG domain-containing protein 4	2	2
Q9UHG3	PCYOX_HUMAN	PCYOX1	505	Homo sapiens	Prenylcysteine oxidase 1	2	5
Q9UHN6	CEIP2_HUMAN	CEMIP2	1383	Homo sapiens	Cell surface hyaluronidase CEMIP2	2	8
Q9UHV9	PFD2_HUMAN	PFDN2	154	Homo sapiens	Prefoldin subunit 2	2	2
Q9UHY7	ENOPH_HUMAN	ENOPH1	261	Homo sapiens	Enolase-phosphatase E1	2	2
Q9UJX3	APC7_HUMAN	ANAPC7	565	Homo sapiens	Anaphase-promoting complex subunit 7	2	4
Q9UK61	TASOR_HUMAN	TASOR	1670	Homo sapiens	Protein TASOR	2	4
Q9UKE5	TNIK_HUMAN	TNIK	1360	Homo sapiens	TRAF2 and NCK-interacting protein kinase	2	2
Q9UKV8	AGO2_HUMAN	AGO2	859	Homo sapiens	Protein argonaute-2	2	2
Q9ULD2	MTUS1_HUMAN	MTUS1	1270	Homo sapiens	Microtubule-associated tumor suppressor 1	2	6
Q9ULH7	MRTFB_HUMAN	MRTFB	1088	Homo sapiens	Myocardin-related transcription factor B	2	2
Q9UN81	LORF1_HUMAN	L1RE1	338	Homo sapiens	LINE-1 retrotransposable element ORF1 protein	2	2
Q9UNN5	FAF1_HUMAN	FAF1	650	Homo sapiens	FAS-associated factor 1	2	3
Q9UPM8	AP4E1_HUMAN	AP4E1	1137	Homo sapiens	AP-4 complex subunit epsilon-1	2	2
Q9UPN9	TRI33_HUMAN	TRIM33	1127	Homo sapiens	E3 ubiquitin-protein ligase TRIM33	2	5
Q9Y230	RUVB2_HUMAN	RUVBL2	463	Homo sapiens	RuvB-like 2	2	11
Q9Y2L9	LRCH1_HUMAN	LRCH1	728	Homo sapiens	Leucine-rich repeat and calponin homology domain-containing protein 1	2	3
Q9Y2S6	TMA7_HUMAN	TMA7	64	Homo sapiens	Translation machinery-associated protein 7	2	3
Q9Y2Z0	SGT1_HUMAN	SUGT1	365	Homo sapiens	Protein SGT1 homolog	2	2
Q9Y3U8	RL36_HUMAN	RPL36	105	Homo sapiens	Large ribosomal subunit protein eL36	2	3
Q9Y597	KCTD3_HUMAN	KCTD3	815	Homo sapiens	BTB/POZ domain-containing protein KCTD3	2	2
Q9Y5L4	TIM13_HUMAN	TIMM13	95	Homo sapiens	Mitochondrial import inner membrane translocase subunit Tim13	2	4
Q9Y5M8	SRPRB_HUMAN	SRPRB	271	Homo sapiens	Signal recognition particle receptor subunit beta	2	4
Q9Y5X3	SNX5_HUMAN	SNX5	404	Homo sapiens	Sorting nexin-5	2	7
Q9Y5Y0	FLVC1_HUMAN	FLVCR1	555	Homo sapiens	Choline/ethanolamine transporter FLVCR1	2	4
Q9Y624	JAM1_HUMAN	F11R	299	Homo sapiens	Junctional adhesion molecule A	2	2
Q9Y625	GPC6_HUMAN	GPC6	555	Homo sapiens	Glypican-6	2	2
Q9Y657	SPIN1_HUMAN	SPIN1	262	Homo sapiens	Spindlin-1	2	3
Q9Y6J9	TAF6L_HUMAN	TAF6L	622	Homo sapiens	TAF6-like RNA polymerase II p300/CBP-associated factor-associated factor 65 kDa subunit 6L	2	2
A0A087WZ13	A0A087WZ13_HUMAN	RAVER1	739	Homo sapiens	Ribonucleoprotein, PTB binding 1	2	8
A0A6Q8PGP3	A0A6Q8PGP3_HUMAN	LCOR	661	Homo sapiens	Ligand dependent nuclear receptor corepressor (Fragment)	2	2
A0A994J7P9	A0A994J7P9_HUMAN	FXR2	746	Homo sapiens	FMR1 autosomal homolog 2	2	7
B7ZKQ9	B7ZKQ9_HUMAN	SCARB1	481	Homo sapiens	Scavenger receptor class B member 1	2	4
B8ZZC5	B8ZZC5_HUMAN	GLS	103	Homo sapiens	glutaminase	2	2
K7ER90	K7ER90_HUMAN	EIF3G	227	Homo sapiens	Eukaryotic translation initiation factor 3 subunit G (Fragment)	2	6
O15047	SET1A_HUMAN	SETD1A	1707	Homo sapiens	Histone-lysine N-methyltransferase SETD1A	2	2
O43709	BUD23_HUMAN	BUD23	281	Homo sapiens	18S rRNA (guanine-N(7))-methyltransferase	2	2
O60921	HUS1_HUMAN	HUS1	280	Homo sapiens	Checkpoint protein HUS1	2	2
O75385	ULK1_HUMAN	ULK1	1050	Homo sapiens	Serine/threonine-protein kinase ULK1	2	2
Q00688	FKBP3_HUMAN	FKBP3	224	Homo sapiens	Peptidyl-prolyl cis-trans isomerase FKBP3	2	2
Q13636	RAB31_HUMAN	RAB31	195	Homo sapiens	Ras-related protein Rab-31	2	2
Q32P41	TRM5_HUMAN	TRMT5	509	Homo sapiens	tRNA (guanine(37)-N(1))-methyltransferase	2	2
Q5TH69	BIG3_HUMAN	ARFGEF3	2177	Homo sapiens	Brefeldin A-inhibited guanine nucleotide-exchange protein 3	2	2
Q6UB99	ANR11_HUMAN	ANKRD11	2663	Homo sapiens	Ankyrin repeat domain-containing protein 11	2	2
Q8N1B4	VPS52_HUMAN	VPS52	723	Homo sapiens	Vacuolar protein sorting-associated protein 52 homolog	2	2
Q8NEU8	DP13B_HUMAN	APPL2	664	Homo sapiens	DCC-interacting protein 13-beta	2	2
Q8NHU6	TDRD7_HUMAN	TDRD7	1098	Homo sapiens	Tudor domain-containing protein 7	2	2
Q9BWJ5	SF3B5_HUMAN	SF3B5	86	Homo sapiens	Splicing factor 3B subunit 5	2	2
Q9NRX4	PHP14_HUMAN	PHPT1	125	Homo sapiens	14 kDa phosphohistidine phosphatase	2	2
Q9NV31	IMP3_HUMAN	IMP3	184	Homo sapiens	U3 small nucleolar ribonucleoprotein protein IMP3	2	2
Q9P013	CWC15_HUMAN	CWC15	229	Homo sapiens	Spliceosome-associated protein CWC15 homolog	2	2
Q9P219	DAPLE_HUMAN	CCDC88C	2028	Homo sapiens	Protein Daple	2	2
Q9UHB7	AFF4_HUMAN	AFF4	1163	Homo sapiens	AF4/FMR2 family member 4	2	2
Q9UJX6	ANC2_HUMAN	ANAPC2	822	Homo sapiens	Anaphase-promoting complex subunit 2	2	2
Q9Y2T2	AP3M1_HUMAN	AP3M1	418	Homo sapiens	AP-3 complex subunit mu-1	2	2
Q16842	SIA4B_HUMAN	ST3GAL2	350	Homo sapiens	CMP-N-acetylneuraminate-beta-galactosamide-alpha-2,3-sialyltransferase 2	2	2
Q96DT7	ZBT10_HUMAN	ZBTB10	871	Homo sapiens	Zinc finger and BTB domain-containing protein 10	2	2
Q96I51	RCC1L_HUMAN	RCC1L	464	Homo sapiens	RCC1-like G exchanging factor-like protein	2	2
O60826	CCD22_HUMAN	CCDC22	627	Homo sapiens	Coiled-coil domain-containing protein 22	2	2
P61026	RAB10_HUMAN	RAB10	200	Homo sapiens	Ras-related protein Rab-10	2	2
Q86SJ2	AMGO2_HUMAN	AMIGO2	522	Homo sapiens	Amphoterin-induced protein 2	2	2
Q8IXQ5	KLHL7_HUMAN	KLHL7	586	Homo sapiens	Kelch-like protein 7	2	2
Q96KC8	DNJC1_HUMAN	DNAJC1	554	Homo sapiens	DnaJ homolog subfamily C member 1	2	2
Q9NSV4	DIAP3_HUMAN	DIAPH3	1193	Homo sapiens	Protein diaphanous homolog 3	2	2
O43822	CF410_HUMAN	CFAP410	256	Homo sapiens	Cilia- and flagella-associated protein 410	2	2
O75113	N4BP1_HUMAN	N4BP1	896	Homo sapiens	NEDD4-binding protein 1	2	2
Q7L9B9	EEPD1_HUMAN	EEPD1	569	Homo sapiens	Endonuclease/exonuclease/phosphatase family domain-containing protein 1	2	2
Q96B01	R51A1_HUMAN	RAD51AP1	352	Homo sapiens	RAD51-associated protein 1	2	2
Q99650	OSMR_HUMAN	OSMR	979	Homo sapiens	Oncostatin-M-specific receptor subunit beta	2	2
Q9C0H5	RHG39_HUMAN	ARHGAP39	1083	Homo sapiens	Rho GTPase-activating protein 39	2	2
P52739	ZN131_HUMAN	ZNF131	623	Homo sapiens	Zinc finger protein 131	2	2
Q6MZP7	LIN54_HUMAN	LIN54	749	Homo sapiens	Protein lin-54 homolog	2	2
Q8IYW5	RN168_HUMAN	RNF168	571	Homo sapiens	E3 ubiquitin-protein ligase RNF168	2	2
Q9C0E8	LNP_HUMAN	LNPK	428	Homo sapiens	Endoplasmic reticulum junction formation protein lunapark	2	2
Q9NS00	C1GLT_HUMAN	C1GALT1	363	Homo sapiens	Glycoprotein-N-acetylgalactosamine 3-beta-galactosyltransferase 1	2	2
P23490	LORI_HUMAN	LORICRIN	312	Homo sapiens	Loricrin	2	2
Q16204	CCDC6_HUMAN	CCDC6	474	Homo sapiens	Coiled-coil domain-containing protein 6	2	2
Q9H0H3	KLH25_HUMAN	KLHL25	589	Homo sapiens	Kelch-like protein 25	2	2
O95218	ZRAB2_HUMAN	ZRANB2	330	Homo sapiens	Zinc finger Ran-binding domain-containing protein 2	2	2
P16930	FAAA_HUMAN	FAH	419	Homo sapiens	Fumarylacetoacetase	2	2
Q8IUC8	GLT13_HUMAN	GALNT13	556	Homo sapiens	Polypeptide N-acetylgalactosaminyltransferase 13	2	2
Q9Y6V7	DDX49_HUMAN	DDX49	483	Homo sapiens	Probable ATP-dependent RNA helicase DDX49	2	2
O95210	STBD1_HUMAN	STBD1	358	Homo sapiens	Starch-binding domain-containing protein 1	2	2
Q0VF96	CGNL1_HUMAN	CGNL1	1302	Homo sapiens	Cingulin-like protein 1	2	2
Q6NZI2	CAVN1_HUMAN	CAVIN1	390	Homo sapiens	Caveolae-associated protein 1	2	2
Q9UH62	ARMX3_HUMAN	ARMCX3	379	Homo sapiens	Armadillo repeat-containing X-linked protein 3	2	2
P16104	H2AX_HUMAN	H2AX	143	Homo sapiens	Histone H2AX	2	2
P17096	HMGA1_HUMAN	HMGA1	107	Homo sapiens	High mobility group protein HMG-I/HMG-Y	2	4
Q53LP3	SWAHC_HUMAN	SOWAHC	525	Homo sapiens	Ankyrin repeat domain-containing protein SOWAHC	2	2
Q96AD5	PLPL2_HUMAN	PNPLA2	504	Homo sapiens	Patatin-like phospholipase domain-containing protein 2	2	2
Q8IY18	SMC5_HUMAN	SMC5	1101	Homo sapiens	Structural maintenance of chromosomes protein 5	2	2
Q8N8V4	ANS4B_HUMAN	ANKS4B	417	Homo sapiens	Ankyrin repeat and SAM domain-containing protein 4B	2	2
Q8IWK6	AGRA3_HUMAN	ADGRA3	1321	Homo sapiens	Adhesion G protein-coupled receptor A3	2	2
Q9NXZ2	DDX43_HUMAN	DDX43	648	Homo sapiens	Probable ATP-dependent RNA helicase DDX43	2	2
Q9P2J3	KLHL9_HUMAN	KLHL9	617	Homo sapiens	Kelch-like protein 9	2	2
Q9BQC6	RT63_HUMAN	MRPL57	102	Homo sapiens	Large ribosomal subunit protein mL63	2	2
Q9Y3B9	RRP15_HUMAN	RRP15	282	Homo sapiens	RRP15-like protein	2	2
Q49AR2	CE022_HUMAN	C5orf22	442	Homo sapiens	UPF0489 protein C5orf22	2	2
P85037	FOXK1_HUMAN	FOXK1	733	Homo sapiens	Forkhead box protein K1	2	2
Q9HD15	SRA1_HUMAN	SRA1	224	Homo sapiens	Steroid receptor RNA activator 1	2	2
Q9NRR4	RNC_HUMAN	DROSHA	1374	Homo sapiens	Ribonuclease 3	2	2
Q9H6W3	RIOX1_HUMAN	RIOX1	641	Homo sapiens	Ribosomal oxygenase 1	2	2
Q13887	KLF5_HUMAN	KLF5	457	Homo sapiens	Krueppel-like factor 5	2	2
P63313	TYB10_HUMAN	TMSB10	44	Homo sapiens	Thymosin beta-10	2	2
Q96LT9	RNPC3_HUMAN	RNPC3	517	Homo sapiens	RNA-binding region-containing protein 3	2	2
Q6P2P2	ANM9_HUMAN	PRMT9	845	Homo sapiens	Protein arginine N-methyltransferase 9	2	2
A0A075B767	PAL4H_HUMAN	PPIAL4H	164	Homo sapiens	Peptidyl-prolyl cis-trans isomerase A-like 4H	1	1
A0JNW5	BLT3B_HUMAN	BLTP3B	1464	Homo sapiens	Bridge-like lipid transfer protein family member 3B	1	3
A4D1E9	GTPBA_HUMAN	GTPBP10	387	Homo sapiens	GTP-binding protein 10	1	3
A5A3E0	POTEF_HUMAN	POTEF	1075	Homo sapiens	POTE ankyrin domain family member F	1	1
O00443	P3C2A_HUMAN	PIK3C2A	1686	Homo sapiens	Phosphatidylinositol 4-phosphate 3-kinase C2 domain-containing subunit alpha	1	2
O00459	P85B_HUMAN	PIK3R2	728	Homo sapiens	Phosphatidylinositol 3-kinase regulatory subunit beta	1	3
O00505	IMA4_HUMAN	KPNA3	521	Homo sapiens	Importin subunit alpha-4	1	3
O14497	ARI1A_HUMAN	ARID1A	2285	Homo sapiens	AT-rich interactive domain-containing protein 1A	1	6
O14672	ADA10_HUMAN	ADAM10	748	Homo sapiens	Disintegrin and metalloproteinase domain-containing protein 10	1	3
O14841	OPLA_HUMAN	OPLAH	1288	Homo sapiens	5-oxoprolinase	1	2
O14933	UB2L6_HUMAN	UBE2L6	153	Homo sapiens	Ubiquitin/ISG15-conjugating enzyme E2 L6	1	2
O14976	GAK_HUMAN	GAK	1311	Homo sapiens	Cyclin-G-associated kinase	1	3
O15143	ARC1B_HUMAN	ARPC1B	372	Homo sapiens	Actin-related protein 2/3 complex subunit 1B	1	5
O15145	ARPC3_HUMAN	ARPC3	178	Homo sapiens	Actin-related protein 2/3 complex subunit 3	1	3
O15212	PFD6_HUMAN	PFDN6	129	Homo sapiens	Prefoldin subunit 6	1	3
O15228	GNPAT_HUMAN	GNPAT	680	Homo sapiens	Dihydroxyacetone phosphate acyltransferase	1	8
O15371	EIF3D_HUMAN	EIF3D	548	Homo sapiens	Eukaryotic translation initiation factor 3 subunit D	1	6
O43148	MCES_HUMAN	RNMT	476	Homo sapiens	mRNA cap guanine-N(7) methyltransferase	1	5
O43237	DC1L2_HUMAN	DYNC1LI2	492	Homo sapiens	Cytoplasmic dynein 1 light intermediate chain 2	1	3
O43264	ZW10_HUMAN	ZW10	779	Homo sapiens	Centromere/kinetochore protein zw10 homolog	1	2
O43542	XRCC3_HUMAN	XRCC3	346	Homo sapiens	DNA repair protein XRCC3	1	2
O43615	TIM44_HUMAN	TIMM44	452	Homo sapiens	Mitochondrial import inner membrane translocase subunit TIM44	1	7
O43660	PLRG1_HUMAN	PLRG1	514	Homo sapiens	Pleiotropic regulator 1	1	4
O43678	NDUA2_HUMAN	NDUFA2	99	Homo sapiens	NADH dehydrogenase [ubiquinone] 1 alpha subcomplex subunit 2	1	1
O43772	MCAT_HUMAN	SLC25A20	301	Homo sapiens	Mitochondrial carnitine/acylcarnitine carrier protein	1	2
O43805	SSNA1_HUMAN	SSNA1	119	Homo sapiens	Microtubule nucleation factor SSNA1	1	2
O43903	GAS2_HUMAN	GAS2	313	Homo sapiens	Growth arrest-specific protein 2	1	5
O60645	EXOC3_HUMAN	EXOC3	745	Homo sapiens	Exocyst complex component 3	1	4
O60664	PLIN3_HUMAN	PLIN3	434	Homo sapiens	Perilipin-3	1	9
O60684	IMA7_HUMAN	KPNA6	536	Homo sapiens	Importin subunit alpha-7	1	3
O60784	TOM1_HUMAN	TOM1	492	Homo sapiens	Target of Myb1 membrane trafficking protein	1	4
O60828	PQBP1_HUMAN	PQBP1	265	Homo sapiens	Polyglutamine-binding protein 1	1	4
O60885	BRD4_HUMAN	BRD4	1362	Homo sapiens	Bromodomain-containing protein 4	1	6
O75063	XYLK_HUMAN	FAM20B	409	Homo sapiens	Glycosaminoglycan xylosylkinase	1	2
O75152	ZC11A_HUMAN	ZC3H11A	810	Homo sapiens	Zinc finger CCCH domain-containing protein 11A	1	8
O75197	LRP5_HUMAN	LRP5	1615	Homo sapiens	Low-density lipoprotein receptor-related protein 5	1	2
O75396	SC22B_HUMAN	SEC22B	215	Homo sapiens	Vesicle-trafficking protein SEC22b	1	2
O75477	ERLN1_HUMAN	ERLIN1	348	Homo sapiens	Erlin-1	1	2
O75489	NDUS3_HUMAN	NDUFS3	264	Homo sapiens	NADH dehydrogenase [ubiquinone] iron-sulfur protein 3, mitochondrial	1	3
O75600	KBL_HUMAN	GCAT	419	Homo sapiens	2-amino-3-ketobutyrate coenzyme A ligase, mitochondrial	1	2
O75717	WDHD1_HUMAN	WDHD1	1129	Homo sapiens	WD repeat and HMG-box DNA-binding protein 1	1	2
O75822	EIF3J_HUMAN	EIF3J	258	Homo sapiens	Eukaryotic translation initiation factor 3 subunit J	1	4
O75947	ATP5H_HUMAN	ATP5PD	161	Homo sapiens	ATP synthase subunit d, mitochondrial	1	4
O94916	NFAT5_HUMAN	NFAT5	1531	Homo sapiens	Nuclear factor of activated T-cells 5	1	2
O95182	NDUA7_HUMAN	NDUFA7	113	Homo sapiens	NADH dehydrogenase [ubiquinone] 1 alpha subcomplex subunit 7	1	3
O95219	SNX4_HUMAN	SNX4	450	Homo sapiens	Sorting nexin-4	1	2
O95235	KI20A_HUMAN	KIF20A	890	Homo sapiens	Kinesin-like protein KIF20A	1	2
O95551	TYDP2_HUMAN	TDP2	362	Homo sapiens	Tyrosyl-DNA phosphodiesterase 2	1	2
O95714	HERC2_HUMAN	HERC2	4834	Homo sapiens	E3 ubiquitin-protein ligase HERC2	1	9
O95747	OXSR1_HUMAN	OXSR1	527	Homo sapiens	Serine/threonine-protein kinase OSR1	1	6
O95793	STAU1_HUMAN	STAU1	577	Homo sapiens	Double-stranded RNA-binding protein Staufen homolog 1	1	6
O95817	BAG3_HUMAN	BAG3	575	Homo sapiens	BAG family molecular chaperone regulator 3	1	2
O95905	ECD_HUMAN	ECD	644	Homo sapiens	Protein ecdysoneless homolog	1	3
O95983	MBD3_HUMAN	MBD3	291	Homo sapiens	Methyl-CpG-binding domain protein 3	1	3
O96019	ACL6A_HUMAN	ACTL6A	429	Homo sapiens	Actin-like protein 6A	1	3
O96028	NSD2_HUMAN	NSD2	1365	Homo sapiens	Histone-lysine N-methyltransferase NSD2	1	6
P00966	ASSY_HUMAN	ASS1	412	Homo sapiens	Argininosuccinate synthase	1	3
P02662	CASA1_BOVIN	CSN1S1	214	Bos taurus	Alpha-S1-casein	1	1
P04004	VTNC_HUMAN	VTN	478	Homo sapiens	Vitronectin	1	2
P04080	CYTB_HUMAN	CSTB	98	Homo sapiens	Cystatin-B	1	3
P04179	SODM_HUMAN	SOD2	222	Homo sapiens	Superoxide dismutase [Mn], mitochondrial	1	5
P04843	RPN1_HUMAN	RPN1	607	Homo sapiens	Dolichyl-diphosphooligosaccharide--protein glycosyltransferase subunit 1	1	19
P04899	GNAI2_HUMAN	GNAI2	355	Homo sapiens	Guanine nucleotide-binding protein G(i) subunit alpha-2	1	1
P04920	B3A2_HUMAN	SLC4A2	1241	Homo sapiens	Anion exchange protein 2	1	2
P05198	IF2A_HUMAN	EIF2S1	315	Homo sapiens	Eukaryotic translation initiation factor 2 subunit 1	1	6
P05362	ICAM1_HUMAN	ICAM1	532	Homo sapiens	Intercellular adhesion molecule 1	1	9
P05423	RPC4_HUMAN	POLR3D	398	Homo sapiens	DNA-directed RNA polymerase III subunit RPC4	1	2
P07902	GALT_HUMAN	GALT	379	Homo sapiens	Galactose-1-phosphate uridylyltransferase	1	2
P07948	LYN_HUMAN	LYN	512	Homo sapiens	Tyrosine-protein kinase Lyn	1	2
P09104	ENOG_HUMAN	ENO2	434	Homo sapiens	Gamma-enolase	1	3
P09327	VILI_HUMAN	VIL1	827	Homo sapiens	Villin-1	1	7
P09429	HMGB1_HUMAN	HMGB1	215	Homo sapiens	High mobility group protein B1	1	7
P09543	CN37_HUMAN	CNP	421	Homo sapiens	2',3'-cyclic-nucleotide 3'-phosphodiesterase	1	4
P0C7U0	ELFN1_HUMAN	ELFN1	828	Homo sapiens	Protein ELFN1	1	1
P0CG39	POTEJ_HUMAN	POTEJ	1038	Homo sapiens	POTE ankyrin domain family member J	1	1
P10586	PTPRF_HUMAN	PTPRF	1907	Homo sapiens	Receptor-type tyrosine-protein phosphatase F	1	8
P11274	BCR_HUMAN	BCR	1271	Homo sapiens	Breakpoint cluster region protein	1	2
P11717	MPRI_HUMAN	IGF2R	2491	Homo sapiens	Cation-independent mannose-6-phosphate receptor	1	8
P12830	CADH1_HUMAN	CDH1	882	Homo sapiens	Cadherin-1	1	3
P12956	XRCC6_HUMAN	XRCC6	609	Homo sapiens	X-ray repair cross-complementing protein 6	1	19
P13056	NR2C1_HUMAN	NR2C1	603	Homo sapiens	Nuclear receptor subfamily 2 group C member 1	1	3
P13073	COX41_HUMAN	COX4I1	169	Homo sapiens	Cytochrome c oxidase subunit 4 isoform 1, mitochondrial	1	4
P13688	CEAM1_HUMAN	CEACAM1	526	Homo sapiens	Cell adhesion molecule CEACAM1	1	2
P13716	HEM2_HUMAN	ALAD	330	Homo sapiens	Delta-aminolevulinic acid dehydratase	1	2
P13929	ENOB_HUMAN	ENO3	434	Homo sapiens	Beta-enolase	1	3
P14635	CCNB1_HUMAN	CCNB1	433	Homo sapiens	G2/mitotic-specific cyclin-B1	1	1
P14678	RSMB_HUMAN	SNRPB	240	Homo sapiens	Small nuclear ribonucleoprotein-associated proteins B and B'	1	5
P14923	PLAK_HUMAN	JUP	745	Homo sapiens	Junction plakoglobin	1	6
P15291	B4GT1_HUMAN	B4GALT1	398	Homo sapiens	Beta-1,4-galactosyltransferase 1	1	2
P15531	NDKA_HUMAN	NME1	152	Homo sapiens	Nucleoside diphosphate kinase A	1	1
P15907	SIAT1_HUMAN	ST6GAL1	406	Homo sapiens	Beta-galactoside alpha-2,6-sialyltransferase 1	1	4
P16152	CBR1_HUMAN	CBR1	277	Homo sapiens	Carbonyl reductase [NADPH] 1	1	7
P16949	STMN1_HUMAN	STMN1	149	Homo sapiens	Stathmin	1	6
P16989	YBOX3_HUMAN	YBX3	372	Homo sapiens	Y-box-binding protein 3	1	3
P17050	NAGAB_HUMAN	NAGA	411	Homo sapiens	Alpha-N-acetylgalactosaminidase	1	1
P17535	JUND_HUMAN	JUND	347	Homo sapiens	Transcription factor JunD	1	2
P18031	PTN1_HUMAN	PTPN1	435	Homo sapiens	Tyrosine-protein phosphatase non-receptor type 1	1	3
P18084	ITB5_HUMAN	ITGB5	799	Homo sapiens	Integrin beta-5	1	2
P18124	RL7_HUMAN	RPL7	248	Homo sapiens	Large ribosomal subunit protein uL30	1	8
P18583	SON_HUMAN	SON	2426	Homo sapiens	Protein SON	1	7
P20933	ASPG_HUMAN	AGA	346	Homo sapiens	N(4)-(beta-N-acetylglucosaminyl)-L-asparaginase	1	2
P21281	VATB2_HUMAN	ATP6V1B2	511	Homo sapiens	V-type proton ATPase subunit B, brain isoform	1	5
P21589	5NTD_HUMAN	NT5E	574	Homo sapiens	5'-nucleotidase	1	6
P22087	FBRL_HUMAN	FBL	321	Homo sapiens	rRNA 2'-O-methyltransferase fibrillarin	1	6
P22223	CADH3_HUMAN	CDH3	829	Homo sapiens	Cadherin-3	1	2
P22695	QCR2_HUMAN	UQCRC2	453	Homo sapiens	Cytochrome b-c1 complex subunit 2, mitochondrial	1	10
P23786	CPT2_HUMAN	CPT2	658	Homo sapiens	Carnitine O-palmitoyltransferase 2, mitochondrial	1	8
P23919	KTHY_HUMAN	DTYMK	212	Homo sapiens	Thymidylate kinase	1	4
P23921	RIR1_HUMAN	RRM1	792	Homo sapiens	Ribonucleoside-diphosphate reductase large subunit	1	7
P24666	PPAC_HUMAN	ACP1	158	Homo sapiens	Low molecular weight phosphotyrosine protein phosphatase	1	3
P25205	MCM3_HUMAN	MCM3	808	Homo sapiens	DNA replication licensing factor MCM3	1	16
P25325	THTM_HUMAN	MPST	297	Homo sapiens	3-mercaptopyruvate sulfurtransferase	1	4
P26572	MGAT1_HUMAN	MGAT1	445	Homo sapiens	Alpha-1,3-mannosyl-glycoprotein 2-beta-N-acetylglucosaminyltransferase	1	2
P26583	HMGB2_HUMAN	HMGB2	209	Homo sapiens	High mobility group protein B2	1	2
P27144	KAD4_HUMAN	AK4	223	Homo sapiens	Adenylate kinase 4, mitochondrial	1	5
P28332	ADH6_HUMAN	ADH6	368	Homo sapiens	Alcohol dehydrogenase 6	1	1
P29084	T2EB_HUMAN	GTF2E2	291	Homo sapiens	Transcription initiation factor IIE subunit beta	1	3
P29375	KDM5A_HUMAN	KDM5A	1690	Homo sapiens	Lysine-specific demethylase 5A	1	2
P29590	PML_HUMAN	PML	882	Homo sapiens	Protein PML	1	2
P29992	GNA11_HUMAN	GNA11	359	Homo sapiens	Guanine nucleotide-binding protein subunit alpha-11	1	2
P30038	AL4A1_HUMAN	ALDH4A1	563	Homo sapiens	Delta-1-pyrroline-5-carboxylate dehydrogenase, mitochondrial	1	2
P30040	ERP29_HUMAN	ERP29	261	Homo sapiens	Endoplasmic reticulum resident protein 29	1	7
P30043	BLVRB_HUMAN	BLVRB	206	Homo sapiens	Flavin reductase (NADPH)	1	3
P34897	GLYM_HUMAN	SHMT2	504	Homo sapiens	Serine hydroxymethyltransferase, mitochondrial	1	8
P35221	CTNA1_HUMAN	CTNNA1	906	Homo sapiens	Catenin alpha-1	1	9
P35241	RADI_HUMAN	RDX	583	Homo sapiens	Radixin	1	8
P35250	RFC2_HUMAN	RFC2	354	Homo sapiens	Replication factor C subunit 2	1	4
P35749	MYH11_HUMAN	MYH11	1972	Homo sapiens	Myosin-11	1	1
P36551	HEM6_HUMAN	CPOX	454	Homo sapiens	Oxygen-dependent coproporphyrinogen-III oxidase, mitochondrial	1	4
P36871	PGM1_HUMAN	PGM1	562	Homo sapiens	Phosphoglucomutase-1	1	11
P36955	PEDF_HUMAN	SERPINF1	418	Homo sapiens	Pigment epithelium-derived factor	1	3
P36957	ODO2_HUMAN	DLST	453	Homo sapiens	Dihydrolipoyllysine-residue succinyltransferase component of 2-oxoglutarate dehydrogenase complex, mitochondrial	1	2
P39019	RS19_HUMAN	RPS19	145	Homo sapiens	Small ribosomal subunit protein eS19	1	8
P39687	AN32A_HUMAN	ANP32A	249	Homo sapiens	Acidic leucine-rich nuclear phosphoprotein 32 family member A	1	9
P40818	UBP8_HUMAN	USP8	1118	Homo sapiens	Ubiquitin carboxyl-terminal hydrolase 8	1	9
P40937	RFC5_HUMAN	RFC5	340	Homo sapiens	Replication factor C subunit 5	1	3
P41208	CETN2_HUMAN	CETN2	172	Homo sapiens	Centrin-2	1	3
P42677	RS27_HUMAN	RPS27	84	Homo sapiens	Small ribosomal subunit protein eS27	1	4
P42766	RL35_HUMAN	RPL35	123	Homo sapiens	Large ribosomal subunit protein uL29	1	4
P43897	EFTS_HUMAN	TSFM	325	Homo sapiens	Elongation factor Ts, mitochondrial	1	2
P45880	VDAC2_HUMAN	VDAC2	294	Homo sapiens	Voltage-dependent anion-selective channel protein 2	1	8
P46063	RECQ1_HUMAN	RECQL	649	Homo sapiens	ATP-dependent DNA helicase Q1	1	6
P49247	RPIA_HUMAN	RPIA	311	Homo sapiens	Ribose-5-phosphate isomerase	1	1
P49327	FAS_HUMAN	FASN	2511	Homo sapiens	Fatty acid synthase	1	46
P49441	INPP_HUMAN	INPP1	399	Homo sapiens	Inositol polyphosphate 1-phosphatase	1	2
P49721	PSB2_HUMAN	PSMB2	201	Homo sapiens	Proteasome subunit beta type-2	1	3
P49736	MCM2_HUMAN	MCM2	904	Homo sapiens	DNA replication licensing factor MCM2	1	12
P49755	TMEDA_HUMAN	TMED10	219	Homo sapiens	Transmembrane emp24 domain-containing protein 10	1	4
P49903	SPS1_HUMAN	SEPHS1	392	Homo sapiens	Selenide, water dikinase 1	1	3
P50914	RL14_HUMAN	RPL14	215	Homo sapiens	Large ribosomal subunit protein eL14	1	6
P51148	RAB5C_HUMAN	RAB5C	216	Homo sapiens	Ras-related protein Rab-5C	1	7
P51452	DUS3_HUMAN	DUSP3	185	Homo sapiens	Dual specificity protein phosphatase 3	1	4
P51553	IDH3G_HUMAN	IDH3G	393	Homo sapiens	Isocitrate dehydrogenase [NAD] subunit gamma, mitochondrial	1	2
P51571	SSRD_HUMAN	SSR4	173	Homo sapiens	Translocon-associated protein subunit delta	1	2
P51825	AFF1_HUMAN	AFF1	1210	Homo sapiens	AF4/FMR2 family member 1	1	3
P51948	MAT1_HUMAN	MNAT1	309	Homo sapiens	CDK-activating kinase assembly factor MAT1	1	2
P52756	RBM5_HUMAN	RBM5	815	Homo sapiens	RNA-binding protein 5	1	1
P53350	PLK1_HUMAN	PLK1	603	Homo sapiens	Serine/threonine-protein kinase PLK1	1	3
P53602	MVD1_HUMAN	MVD	400	Homo sapiens	Diphosphomevalonate decarboxylase	1	2
P54578	UBP14_HUMAN	USP14	494	Homo sapiens	Ubiquitin carboxyl-terminal hydrolase 14	1	11
P54727	RD23B_HUMAN	RAD23B	409	Homo sapiens	UV excision repair protein RAD23 homolog B	1	4
P55769	NH2L1_HUMAN	SNU13	128	Homo sapiens	NHP2-like protein 1	1	9
P55809	SCOT1_HUMAN	OXCT1	520	Homo sapiens	Succinyl-CoA:3-ketoacid coenzyme A transferase 1, mitochondrial	1	2
P56182	RRP1_HUMAN	RRP1	461	Homo sapiens	Ribosomal RNA processing protein 1 homolog A	1	2
P56937	DHB7_HUMAN	HSD17B7	341	Homo sapiens	3-keto-steroid reductase/17-beta-hydroxysteroid dehydrogenase 7	1	2
P57772	SELB_HUMAN	EEFSEC	596	Homo sapiens	Selenocysteine-specific elongation factor	1	4
P60604	UB2G2_HUMAN	UBE2G2	165	Homo sapiens	Ubiquitin-conjugating enzyme E2 G2	1	1
P60953	CDC42_HUMAN	CDC42	191	Homo sapiens	Cell division control protein 42 homolog	1	3
P61019	RAB2A_HUMAN	RAB2A	212	Homo sapiens	Ras-related protein Rab-2A	1	9
P61020	RAB5B_HUMAN	RAB5B	215	Homo sapiens	Ras-related protein Rab-5B	1	2
P61086	UBE2K_HUMAN	UBE2K	200	Homo sapiens	Ubiquitin-conjugating enzyme E2 K	1	2
P61221	ABCE1_HUMAN	ABCE1	599	Homo sapiens	ATP-binding cassette sub-family E member 1	1	7
P61964	WDR5_HUMAN	WDR5	334	Homo sapiens	WD repeat-containing protein 5	1	2
P62081	RS7_HUMAN	RPS7	194	Homo sapiens	Small ribosomal subunit protein eS7	1	8
P62258	1433E_HUMAN	YWHAE	255	Homo sapiens	14-3-3 protein epsilon	1	15
P62266	RS23_HUMAN	RPS23	143	Homo sapiens	Small ribosomal subunit protein uS12	1	4
P62269	RS18_HUMAN	RPS18	152	Homo sapiens	Small ribosomal subunit protein uS13	1	4
P62304	RUXE_HUMAN	SNRPE	92	Homo sapiens	Small nuclear ribonucleoprotein E	1	2
P62328	TYB4_HUMAN	TMSB4X	44	Homo sapiens	Thymosin beta-4	1	1
P62633	CNBP_HUMAN	CNBP	177	Homo sapiens	CCHC-type zinc finger nucleic acid binding protein	1	1
P62899	RL31_HUMAN	RPL31	125	Homo sapiens	Large ribosomal subunit protein eL31	1	6
P62913	RL11_HUMAN	RPL11	178	Homo sapiens	Large ribosomal subunit protein uL5	1	9
P62993	GRB2_HUMAN	GRB2	217	Homo sapiens	Growth factor receptor-bound protein 2	1	3
P68371	TBB4B_HUMAN	TUBB4B	445	Homo sapiens	Tubulin beta-4B chain	1	5
P78316	NOP14_HUMAN	NOP14	857	Homo sapiens	Nucleolar protein 14	1	6
P78330	SERB_HUMAN	PSPH	225	Homo sapiens	Phosphoserine phosphatase	1	8
P84103	SRSF3_HUMAN	SRSF3	164	Homo sapiens	Serine/arginine-rich splicing factor 3	1	5
P98160	PGBM_HUMAN	HSPG2	4391	Homo sapiens	Basement membrane-specific heparan sulfate proteoglycan core protein	1	3
P98170	XIAP_HUMAN	XIAP	497	Homo sapiens	E3 ubiquitin-protein ligase XIAP	1	2
Q00059	TFAM_HUMAN	TFAM	246	Homo sapiens	Transcription factor A, mitochondrial	1	3
Q00325	S25A3_HUMAN	SLC25A3	362	Homo sapiens	Solute carrier family 25 member 3	1	8
Q00587	BORG5_HUMAN	CDC42EP1	391	Homo sapiens	Cdc42 effector protein 1	1	2
Q01469	FABP5_HUMAN	FABP5	135	Homo sapiens	Fatty acid-binding protein 5	1	7
Q01650	LAT1_HUMAN	SLC7A5	507	Homo sapiens	Large neutral amino acids transporter small subunit 1	1	2
Q02252	MMSA_HUMAN	ALDH6A1	535	Homo sapiens	Methylmalonate-semialdehyde/malonate-semialdehyde dehydrogenase [acylating], mitochondrial	1	4
Q02880	TOP2B_HUMAN	TOP2B	1626	Homo sapiens	DNA topoisomerase 2-beta	1	13
Q04917	1433F_HUMAN	YWHAH	246	Homo sapiens	14-3-3 protein eta	1	8
Q05048	CSTF1_HUMAN	CSTF1	431	Homo sapiens	Cleavage stimulation factor subunit 1	1	4
Q05655	KPCD_HUMAN	PRKCD	676	Homo sapiens	Protein kinase C delta type	1	3
Q05707	COEA1_HUMAN	COL14A1	1796	Homo sapiens	Collagen alpha-1(XIV) chain	1	5
Q07021	C1QBP_HUMAN	C1QBP	282	Homo sapiens	Complement component 1 Q subcomponent-binding protein, mitochondrial	1	4
Q07960	RHG01_HUMAN	ARHGAP1	439	Homo sapiens	Rho GTPase-activating protein 1	1	7
Q08170	SRSF4_HUMAN	SRSF4	494	Homo sapiens	Serine/arginine-rich splicing factor 4	1	5
Q08AM6	VAC14_HUMAN	VAC14	782	Homo sapiens	Protein VAC14 homolog	1	4
Q12765	SCRN1_HUMAN	SCRN1	414	Homo sapiens	Secernin-1	1	2
Q12849	GRSF1_HUMAN	GRSF1	480	Homo sapiens	G-rich sequence factor 1	1	5
Q12965	MYO1E_HUMAN	MYO1E	1108	Homo sapiens	Unconventional myosin-Ie	1	4
Q12972	PP1R8_HUMAN	PPP1R8	351	Homo sapiens	Nuclear inhibitor of protein phosphatase 1	1	2
Q13057	COASY_HUMAN	COASY	564	Homo sapiens	Bifunctional coenzyme A synthase	1	2
Q13136	LIPA1_HUMAN	PPFIA1	1202	Homo sapiens	Liprin-alpha-1	1	3
Q13155	AIMP2_HUMAN	AIMP2	320	Homo sapiens	Aminoacyl tRNA synthase complex-interacting multifunctional protein 2	1	3
Q13185	CBX3_HUMAN	CBX3	183	Homo sapiens	Chromobox protein homolog 3	1	5
Q13263	TIF1B_HUMAN	TRIM28	835	Homo sapiens	Transcription intermediary factor 1-beta	1	9
Q13404	UB2V1_HUMAN	UBE2V1	147	Homo sapiens	Ubiquitin-conjugating enzyme E2 variant 1	1	3
Q13523	PRP4K_HUMAN	PRP4K	1007	Homo sapiens	Serine/threonine-protein kinase PRP4 homolog	1	3
Q13546	RIPK1_HUMAN	RIPK1	671	Homo sapiens	Receptor-interacting serine/threonine-protein kinase 1	1	3
Q13601	KRR1_HUMAN	KRR1	381	Homo sapiens	KRR1 small subunit processome component homolog	1	1
Q13884	SNTB1_HUMAN	SNTB1	538	Homo sapiens	Beta-1-syntrophin	1	4
Q13885	TBB2A_HUMAN	TUBB2A	445	Homo sapiens	Tubulin beta-2A chain	1	3
Q13907	IDI1_HUMAN	IDI1	227	Homo sapiens	Isopentenyl-diphosphate Delta-isomerase 1	1	3
Q13952	NFYC_HUMAN	NFYC	458	Homo sapiens	Nuclear transcription factor Y subunit gamma	1	2
Q14012	KCC1A_HUMAN	CAMK1	370	Homo sapiens	Calcium/calmodulin-dependent protein kinase type 1	1	3
Q14137	BOP1_HUMAN	BOP1	746	Homo sapiens	Ribosome biogenesis protein BOP1	1	4
Q14149	MORC3_HUMAN	MORC3	939	Homo sapiens	MORC family CW-type zinc finger protein 3	1	2
Q14331	FRG1_HUMAN	FRG1	258	Homo sapiens	Protein FRG1	1	3
Q14517	FAT1_HUMAN	FAT1	4588	Homo sapiens	Protocadherin Fat 1	1	3
Q14534	ERG1_HUMAN	SQLE	574	Homo sapiens	Squalene monooxygenase	1	4
Q14558	KPRA_HUMAN	PRPSAP1	356	Homo sapiens	Phosphoribosyl pyrophosphate synthase-associated protein 1	1	7
Q14573	ITPR3_HUMAN	ITPR3	2671	Homo sapiens	Inositol 1,4,5-trisphosphate-gated calcium channel ITPR3	1	2
Q14683	SMC1A_HUMAN	SMC1A	1233	Homo sapiens	Structural maintenance of chromosomes protein 1A	1	15
Q14694	UBP10_HUMAN	USP10	798	Homo sapiens	Ubiquitin carboxyl-terminal hydrolase 10	1	3
Q14980	NUMA1_HUMAN	NUMA1	2115	Homo sapiens	Nuclear mitotic apparatus protein 1	1	17
Q149N8	SHPRH_HUMAN	SHPRH	1683	Homo sapiens	E3 ubiquitin-protein ligase SHPRH	1	3
Q15018	ABRX2_HUMAN	ABRAXAS2	415	Homo sapiens	BRISC complex subunit Abraxas 2	1	1
Q15022	SUZ12_HUMAN	SUZ12	739	Homo sapiens	Polycomb protein SUZ12	1	4
Q15118	PDK1_HUMAN	PDK1	436	Homo sapiens	[Pyruvate dehydrogenase (acetyl-transferring)] kinase isozyme 1, mitochondrial	1	3
Q15417	CNN3_HUMAN	CNN3	329	Homo sapiens	Calponin-3	1	3
Q15555	MARE2_HUMAN	MAPRE2	327	Homo sapiens	Microtubule-associated protein RP/EB family member 2	1	1
Q15582	BGH3_HUMAN	TGFBI	683	Homo sapiens	Transforming growth factor-beta-induced protein ig-h3	1	2
Q15599	NHRF2_HUMAN	NHERF2	337	Homo sapiens	Na(+)/H(+) exchange regulatory cofactor NHE-RF2	1	2
Q15652	JHD2C_HUMAN	JMJD1C	2540	Homo sapiens	Probable JmjC domain-containing histone demethylation protein 2C	1	2
Q15751	HERC1_HUMAN	HERC1	4861	Homo sapiens	Probable E3 ubiquitin-protein ligase HERC1	1	3
Q15758	AAAT_HUMAN	SLC1A5	541	Homo sapiens	Neutral amino acid transporter B(0)	1	4
Q15800	MSMO1_HUMAN	MSMO1	293	Homo sapiens	Methylsterol monooxygenase 1	1	1
Q15907	RB11B_HUMAN	RAB11B	218	Homo sapiens	Ras-related protein Rab-11B	1	6
Q15910	EZH2_HUMAN	EZH2	746	Homo sapiens	Histone-lysine N-methyltransferase EZH2	1	2
Q16831	UPP1_HUMAN	UPP1	310	Homo sapiens	Uridine phosphorylase 1	1	3
Q49AG3	ZBED5_HUMAN	ZBED5	693	Homo sapiens	Zinc finger BED domain-containing protein 5	1	2
Q4J6C6	PPCEL_HUMAN	PREPL	727	Homo sapiens	Prolyl endopeptidase-like	1	2
Q4VC31	MIX23_HUMAN	MIX23	144	Homo sapiens	Protein MIX23	1	5
Q53F19	NCBP3_HUMAN	NCBP3	620	Homo sapiens	Nuclear cap-binding protein subunit 3	1	1
Q58WW2	DCAF6_HUMAN	DCAF6	860	Homo sapiens	DDB1- and CUL4-associated factor 6	1	2
Q5BKZ1	ZN326_HUMAN	ZNF326	582	Homo sapiens	DBIRD complex subunit ZNF326	1	2
Q5JSH3	WDR44_HUMAN	WDR44	913	Homo sapiens	WD repeat-containing protein 44	1	6
Q5JSZ5	PRC2B_HUMAN	PRRC2B	2229	Homo sapiens	Protein PRRC2B	1	1
Q5NDL2	EOGT_HUMAN	EOGT	527	Homo sapiens	EGF domain-specific O-linked N-acetylglucosamine transferase	1	2
Q5R3I4	TTC38_HUMAN	TTC38	469	Homo sapiens	Tetratricopeptide repeat protein 38	1	3
Q5SSJ5	HP1B3_HUMAN	HP1BP3	553	Homo sapiens	Heterochromatin protein 1-binding protein 3	1	5
Q5SVZ6	ZMYM1_HUMAN	ZMYM1	1142	Homo sapiens	Zinc finger MYM-type protein 1	1	3
Q5T2E6	ARMD3_HUMAN	ARMH3	689	Homo sapiens	Armadillo-like helical domain-containing protein 3	1	2
Q5T6V5	QNG1_HUMAN	QNG1	341	Homo sapiens	Queuosine 5'-phosphate N-glycosylase/hydrolase	1	4
Q5THK1	PR14L_HUMAN	PRR14L	2151	Homo sapiens	Protein PRR14L	1	4
Q5U5X0	LYRM7_HUMAN	LYRM7	104	Homo sapiens	Complex III assembly factor LYRM7	1	3
Q5VTR2	BRE1A_HUMAN	RNF20	975	Homo sapiens	E3 ubiquitin-protein ligase BRE1A	1	6
Q5VW32	BROX_HUMAN	BROX	411	Homo sapiens	BRO1 domain-containing protein BROX	1	3
Q5VZ89	DEN4C_HUMAN	DENND4C	1909	Homo sapiens	DENN domain-containing protein 4C	1	2
Q63HN8	RN213_HUMAN	RNF213	5207	Homo sapiens	E3 ubiquitin-protein ligase RNF213	1	22
Q66K14	TBC9B_HUMAN	TBC1D9B	1250	Homo sapiens	TBC1 domain family member 9B	1	2
Q6GQQ9	OTU7B_HUMAN	OTUD7B	843	Homo sapiens	OTU domain-containing protein 7B	1	2
Q6IA86	ELP2_HUMAN	ELP2	826	Homo sapiens	Elongator complex protein 2	1	3
Q6NUM9	RETST_HUMAN	RETSAT	610	Homo sapiens	All-trans-retinol 13,14-reductase	1	6
Q6P087	RUSD3_HUMAN	RPUSD3	351	Homo sapiens	Mitochondrial mRNA pseudouridine synthase RPUSD3	1	2
Q6P158	DHX57_HUMAN	DHX57	1386	Homo sapiens	Putative ATP-dependent RNA helicase DHX57	1	4
Q6P1A2	MBOA5_HUMAN	LPCAT3	487	Homo sapiens	Lysophospholipid acyltransferase 5	1	1
Q6P1L8	RM14_HUMAN	MRPL14	145	Homo sapiens	Large ribosomal subunit protein uL14m	1	1
Q6P1M0	S27A4_HUMAN	SLC27A4	643	Homo sapiens	Long-chain fatty acid transport protein 4	1	2
Q6PCB0	VWA1_HUMAN	VWA1	445	Homo sapiens	von Willebrand factor A domain-containing protein 1	1	2
Q6PCD5	RFWD3_HUMAN	RFWD3	774	Homo sapiens	E3 ubiquitin-protein ligase RFWD3	1	1
Q6SPF0	SAMD1_HUMAN	SAMD1	538	Homo sapiens	Sterile alpha motif domain-containing protein 1	1	2
Q6UWP7	LCLT1_HUMAN	LCLAT1	414	Homo sapiens	Lysocardiolipin acyltransferase 1	1	2
Q6UXM1	LRIG3_HUMAN	LRIG3	1119	Homo sapiens	Leucine-rich repeats and immunoglobulin-like domains protein 3	1	2
Q6WKZ4	RFIP1_HUMAN	RAB11FIP1	1283	Homo sapiens	Rab11 family-interacting protein 1	1	3
Q6ZNB7	ALKMO_HUMAN	AGMO	445	Homo sapiens	Alkylglycerol monooxygenase	1	1
Q70CQ4	UBP31_HUMAN	USP31	1352	Homo sapiens	Ubiquitin carboxyl-terminal hydrolase 31	1	1
Q7L0Y3	TM10C_HUMAN	TRMT10C	403	Homo sapiens	tRNA methyltransferase 10 homolog C	1	3
Q7L2H7	EIF3M_HUMAN	EIF3M	374	Homo sapiens	Eukaryotic translation initiation factor 3 subunit M	1	5
Q7L5D6	GET4_HUMAN	GET4	327	Homo sapiens	Golgi to ER traffic protein 4 homolog	1	3
Q7RTP6	MICA3_HUMAN	MICAL3	2002	Homo sapiens	[F-actin]-monooxygenase MICAL3	1	4
Q7Z3E2	CC186_HUMAN	CCDC186	898	Homo sapiens	Coiled-coil domain-containing protein 186	1	2
Q7Z402	TMC7_HUMAN	TMC7	723	Homo sapiens	Transmembrane channel-like protein 7	1	2
Q7Z4Q2	HEAT3_HUMAN	HEATR3	680	Homo sapiens	HEAT repeat-containing protein 3	1	5
Q7Z5J4	RAI1_HUMAN	RAI1	1906	Homo sapiens	Retinoic acid-induced protein 1	1	2
Q7Z7H5	TMED4_HUMAN	TMED4	227	Homo sapiens	Transmembrane emp24 domain-containing protein 4	1	2
Q86V81	THOC4_HUMAN	ALYREF	257	Homo sapiens	THO complex subunit 4	1	5
Q86WR0	CCD25_HUMAN	CCDC25	208	Homo sapiens	Coiled-coil domain-containing protein 25	1	3
Q86X53	ERIC1_HUMAN	ERICH1	443	Homo sapiens	Glutamate-rich protein 1	1	3
Q86XP1	DGKH_HUMAN	DGKH	1220	Homo sapiens	Diacylglycerol kinase eta	1	1
Q86Y07	VRK2_HUMAN	VRK2	508	Homo sapiens	Serine/threonine-protein kinase VRK2	1	2
Q86YS7	C2CD5_HUMAN	C2CD5	1000	Homo sapiens	C2 domain-containing protein 5	1	3
Q86YT5	S13A5_HUMAN	SLC13A5	568	Homo sapiens	Na(+)/citrate cotransporter	1	1
Q8IUF8	RIOX2_HUMAN	RIOX2	465	Homo sapiens	Ribosomal oxygenase 2	1	2
Q8IUH3	RBM45_HUMAN	RBM45	476	Homo sapiens	RNA-binding protein 45	1	2
Q8IVW6	ARI3B_HUMAN	ARID3B	561	Homo sapiens	AT-rich interactive domain-containing protein 3B	1	3
Q8IWB7	WDFY1_HUMAN	WDFY1	410	Homo sapiens	WD repeat and FYVE domain-containing protein 1	1	3
Q8IWZ8	SUGP1_HUMAN	SUGP1	645	Homo sapiens	SURP and G-patch domain-containing protein 1	1	3
Q8IXM6	NRM_HUMAN	NRM	262	Homo sapiens	Nurim	1	2
Q8IXQ6	PARP9_HUMAN	PARP9	854	Homo sapiens	Protein mono-ADP-ribosyltransferase PARP9	1	2
Q8IXT5	RB12B_HUMAN	RBM12B	1001	Homo sapiens	RNA-binding protein 12B	1	6
Q8IZQ5	SELH_HUMAN	SELENOH	122	Homo sapiens	Selenoprotein H	1	2
Q8N1G0	ZN687_HUMAN	ZNF687	1237	Homo sapiens	Zinc finger protein 687	1	4
Q8N335	GPD1L_HUMAN	GPD1L	351	Homo sapiens	Glycerol-3-phosphate dehydrogenase 1-like protein	1	2
Q8N488	RYBP_HUMAN	RYBP	228	Homo sapiens	RING1 and YY1-binding protein	1	1
Q8N5K1	CISD2_HUMAN	CISD2	135	Homo sapiens	CDGSH iron-sulfur domain-containing protein 2	1	3
Q8N5V2	NGEF_HUMAN	NGEF	710	Homo sapiens	Ephexin-1	1	2
Q8N668	COMD1_HUMAN	COMMD1	190	Homo sapiens	COMM domain-containing protein 1	1	1
Q8NBF6	AVL9_HUMAN	AVL9	648	Homo sapiens	Late secretory pathway protein AVL9 homolog	1	6
Q8NBJ5	GT251_HUMAN	COLGALT1	622	Homo sapiens	Procollagen galactosyltransferase 1	1	3
Q8ND24	RN214_HUMAN	RNF214	703	Homo sapiens	RING finger protein 214	1	3
Q8NFF5	FAD1_HUMAN	FLAD1	587	Homo sapiens	FAD synthase	1	7
Q8TAX9	GSDMB_HUMAN	GSDMB	416	Homo sapiens	Gasdermin-B	1	1
Q8TCG2	P4K2B_HUMAN	PI4K2B	481	Homo sapiens	Phosphatidylinositol 4-kinase type 2-beta	1	3
Q8TEA1	NSUN6_HUMAN	NSUN6	469	Homo sapiens	tRNA (cytosine(72)-C(5))-methyltransferase NSUN6	1	2
Q8WU90	ZC3HF_HUMAN	ZC3H15	426	Homo sapiens	Zinc finger CCCH domain-containing protein 15	1	3
Q8WUQ7	CATIN_HUMAN	CACTIN	758	Homo sapiens	Splicing factor Cactin	1	3
Q8WVK2	SNR27_HUMAN	SNRNP27	155	Homo sapiens	U4/U6.U5 small nuclear ribonucleoprotein 27 kDa protein	1	2
Q8WW12	PCNP_HUMAN	PCNP	178	Homo sapiens	PEST proteolytic signal-containing nuclear protein	1	1
Q8WWC4	MAIP1_HUMAN	MAIP1	291	Homo sapiens	m-AAA protease-interacting protein 1, mitochondrial	1	2
Q8WXF1	PSPC1_HUMAN	PSPC1	523	Homo sapiens	Paraspeckle component 1	1	7
Q92575	UBXN4_HUMAN	UBXN4	508	Homo sapiens	UBX domain-containing protein 4	1	3
Q92667	AKAP1_HUMAN	AKAP1	903	Homo sapiens	A-kinase anchor protein 1, mitochondrial	1	7
Q92747	ARC1A_HUMAN	ARPC1A	370	Homo sapiens	Actin-related protein 2/3 complex subunit 1A	1	3
Q92890	UFD1_HUMAN	UFD1	307	Homo sapiens	Ubiquitin recognition factor in ER-associated degradation protein 1	1	3
Q92901	RL3L_HUMAN	RPL3L	407	Homo sapiens	Ribosomal protein uL3-like	1	1
Q969F9	HPS3_HUMAN	HPS3	1004	Homo sapiens	BLOC-2 complex member HPS3	1	6
Q969X5	ERGI1_HUMAN	ERGIC1	290	Homo sapiens	Endoplasmic reticulum-Golgi intermediate compartment protein 1	1	4
Q969Z0	FAKD4_HUMAN	TBRG4	631	Homo sapiens	FAST kinase domain-containing protein 4	1	6
Q96A08	H2B1A_HUMAN	H2BC1	127	Homo sapiens	Histone H2B type 1-A	1	1
Q96A44	SPSB4_HUMAN	SPSB4	273	Homo sapiens	SPRY domain-containing SOCS box protein 4	1	2
Q96B23	ARK2N_HUMAN	ARK2N	404	Homo sapiens	Protein ARK2N	1	1
Q96C19	EFHD2_HUMAN	EFHD2	240	Homo sapiens	EF-hand domain-containing protein D2	1	2
Q96CS2	HAUS1_HUMAN	HAUS1	278	Homo sapiens	HAUS augmin-like complex subunit 1	1	3
Q96DX4	RSPRY_HUMAN	RSPRY1	576	Homo sapiens	RING finger and SPRY domain-containing protein 1	1	2
Q96EE3	SEH1_HUMAN	SEH1L	360	Homo sapiens	Nucleoporin SEH1	1	3
Q96EK9	KTI12_HUMAN	KTI12	354	Homo sapiens	Protein KTI12 homolog	1	2
Q96EL2	RT24_HUMAN	MRPS24	167	Homo sapiens	Small ribosomal subunit protein uS3m	1	2
Q96EZ8	MCRS1_HUMAN	MCRS1	462	Homo sapiens	Microspherule protein 1	1	2
Q96FN9	DTD2_HUMAN	DTD2	168	Homo sapiens	D-aminoacyl-tRNA deacylase 2	1	3
Q96FV9	THOC1_HUMAN	THOC1	657	Homo sapiens	THO complex subunit 1	1	6
Q96GA3	LTV1_HUMAN	LTV1	475	Homo sapiens	Protein LTV1 homolog	1	2
Q96H55	MYO19_HUMAN	MYO19	970	Homo sapiens	Unconventional myosin-XIX	1	2
Q96HC4	PDLI5_HUMAN	PDLIM5	596	Homo sapiens	PDZ and LIM domain protein 5	1	4
Q96HD9	ACY3_HUMAN	ACY3	319	Homo sapiens	N-acyl-aromatic-L-amino acid amidohydrolase (carboxylate-forming)	1	2
Q96I25	SPF45_HUMAN	RBM17	401	Homo sapiens	Splicing factor 45	1	2
Q96IY1	NSL1_HUMAN	NSL1	281	Homo sapiens	Kinetochore-associated protein NSL1 homolog	1	2
Q96JE7	SC16B_HUMAN	SEC16B	1060	Homo sapiens	Protein transport protein Sec16B	1	2
Q96K19	RN170_HUMAN	RNF170	258	Homo sapiens	E3 ubiquitin-protein ligase RNF170	1	2
Q96K37	S35E1_HUMAN	SLC35E1	410	Homo sapiens	Solute carrier family 35 member E1	1	2
Q96KB5	TOPK_HUMAN	PBK	322	Homo sapiens	Lymphokine-activated killer T-cell-originated protein kinase	1	3
Q96L92	SNX27_HUMAN	SNX27	541	Homo sapiens	Sorting nexin-27	1	4
Q96N67	DOCK7_HUMAN	DOCK7	2140	Homo sapiens	Dedicator of cytokinesis protein 7	1	8
Q96NB3	ZN830_HUMAN	ZNF830	372	Homo sapiens	Zinc finger protein 830	1	2
Q96RP9	EFGM_HUMAN	GFM1	751	Homo sapiens	Elongation factor G, mitochondrial	1	4
Q96SB8	SMC6_HUMAN	SMC6	1091	Homo sapiens	Structural maintenance of chromosomes protein 6	1	4
Q96SU4	OSBL9_HUMAN	OSBPL9	736	Homo sapiens	Oxysterol-binding protein-related protein 9	1	3
Q96SZ6	CK5P1_HUMAN	CDK5RAP1	601	Homo sapiens	Mitochondrial tRNA methylthiotransferase CDK5RAP1	1	2
Q99471	PFD5_HUMAN	PFDN5	154	Homo sapiens	Prefoldin subunit 5	1	3
Q99661	KIF2C_HUMAN	KIF2C	725	Homo sapiens	Kinesin-like protein KIF2C	1	3
Q99714	HCD2_HUMAN	HSD17B10	261	Homo sapiens	3-hydroxyacyl-CoA dehydrogenase type-2	1	6
Q99961	SH3G1_HUMAN	SH3GL1	368	Homo sapiens	Endophilin-A2	1	4
Q9BPW8	NIPS1_HUMAN	NIPSNAP1	284	Homo sapiens	Protein NipSnap homolog 1	1	3
Q9BQC3	DPH2_HUMAN	DPH2	489	Homo sapiens	2-(3-amino-3-carboxypropyl)histidine synthase subunit 2	1	3
Q9BR77	CCD77_HUMAN	CCDC77	488	Homo sapiens	Coiled-coil domain-containing protein 77	1	2
Q9BRR8	GPTC1_HUMAN	GPATCH1	931	Homo sapiens	G patch domain-containing protein 1	1	1
Q9BRZ2	TRI56_HUMAN	TRIM56	755	Homo sapiens	E3 ubiquitin-protein ligase TRIM56	1	2
Q9BSD7	NTPCR_HUMAN	NTPCR	190	Homo sapiens	Cancer-related nucleoside-triphosphatase	1	3
Q9BSH5	HDHD3_HUMAN	HDHD3	251	Homo sapiens	Haloacid dehalogenase-like hydrolase domain-containing protein 3	1	1
Q9BUP3	HTAI2_HUMAN	HTATIP2	242	Homo sapiens	Oxidoreductase HTATIP2	1	6
Q9BVA0	KTNB1_HUMAN	KATNB1	655	Homo sapiens	Katanin p80 WD40 repeat-containing subunit B1	1	2
Q9BVI4	NOC4L_HUMAN	NOC4L	516	Homo sapiens	Nucleolar complex protein 4 homolog	1	2
Q9BW19	KIFC1_HUMAN	KIFC1	673	Homo sapiens	Kinesin-like protein KIFC1	1	3
Q9BXP5	SRRT_HUMAN	SRRT	876	Homo sapiens	Serrate RNA effector molecule homolog	1	9
Q9BXW7	HDHD5_HUMAN	HDHD5	423	Homo sapiens	Haloacid dehalogenase-like hydrolase domain-containing 5	1	2
Q9BY49	PECR_HUMAN	PECR	303	Homo sapiens	Peroxisomal trans-2-enoyl-CoA reductase	1	3
Q9BYT8	NEUL_HUMAN	NLN	704	Homo sapiens	Neurolysin, mitochondrial	1	4
Q9BZD4	NUF2_HUMAN	NUF2	464	Homo sapiens	Kinetochore protein Nuf2	1	2
Q9C0B1	FTO_HUMAN	FTO	505	Homo sapiens	Alpha-ketoglutarate-dependent dioxygenase FTO	1	6
Q9C0B5	ZDHC5_HUMAN	ZDHHC5	715	Homo sapiens	Palmitoyltransferase ZDHHC5	1	4
Q9C0C4	SEM4C_HUMAN	SEMA4C	833	Homo sapiens	Semaphorin-4C	1	2
Q9C0D5	TANC1_HUMAN	TANC1	1861	Homo sapiens	Protein TANC1	1	1
Q9C0E2	XPO4_HUMAN	XPO4	1151	Homo sapiens	Exportin-4	1	2
Q9C0J8	WDR33_HUMAN	WDR33	1336	Homo sapiens	pre-mRNA 3' end processing protein WDR33	1	2
Q9GZS1	RPA49_HUMAN	POLR1E	419	Homo sapiens	DNA-directed RNA polymerase I subunit RPA49	1	5
Q9GZT9	EGLN1_HUMAN	EGLN1	426	Homo sapiens	Egl nine homolog 1	1	4
Q9H0C5	BTBD1_HUMAN	BTBD1	482	Homo sapiens	BTB/POZ domain-containing protein 1	1	2
Q9H0U4	RAB1B_HUMAN	RAB1B	201	Homo sapiens	Ras-related protein Rab-1B	1	9
Q9H1I8	ASCC2_HUMAN	ASCC2	757	Homo sapiens	Activating signal cointegrator 1 complex subunit 2	1	2
Q9H1K0	RBNS5_HUMAN	RBSN	784	Homo sapiens	Rabenosyn-5	1	2
Q9H361	PABP3_HUMAN	PABPC3	631	Homo sapiens	Polyadenylate-binding protein 3	1	2
Q9H3G5	CPVL_HUMAN	CPVL	476	Homo sapiens	Probable serine carboxypeptidase CPVL	1	2
Q9H583	HEAT1_HUMAN	HEATR1	2144	Homo sapiens	HEAT repeat-containing protein 1	1	9
Q9H5U6	ZCHC4_HUMAN	ZCCHC4	513	Homo sapiens	rRNA N(6)-adenosine-methyltransferase ZCCHC4	1	3
Q9H788	SH24A_HUMAN	SH2D4A	454	Homo sapiens	SH2 domain-containing protein 4A	1	3
Q9H7B2	RPF2_HUMAN	RPF2	306	Homo sapiens	Ribosome production factor 2 homolog	1	3
Q9H7D0	DOCK5_HUMAN	DOCK5	1870	Homo sapiens	Dedicator of cytokinesis protein 5	1	2
Q9H832	UBE2Z_HUMAN	UBE2Z	354	Homo sapiens	Ubiquitin-conjugating enzyme E2 Z	1	3
Q9H8M2	BRD9_HUMAN	BRD9	597	Homo sapiens	Bromodomain-containing protein 9	1	2
Q9H900	ZWILC_HUMAN	ZWILCH	591	Homo sapiens	Protein zwilch homolog	1	3
Q9H974	QTRT2_HUMAN	QTRT2	415	Homo sapiens	Queuine tRNA-ribosyltransferase accessory subunit 2	1	2
Q9H981	ARP8_HUMAN	ACTR8	624	Homo sapiens	Actin-related protein 8	1	2
Q9H999	PANK3_HUMAN	PANK3	370	Homo sapiens	Pantothenate kinase 3	1	3
Q9HA77	SYCM_HUMAN	CARS2	564	Homo sapiens	Probable cysteine--tRNA ligase, mitochondrial	1	3
Q9HAN9	NMNA1_HUMAN	NMNAT1	279	Homo sapiens	Nicotinamide/nicotinic acid mononucleotide adenylyltransferase 1	1	3
Q9HAS0	NJMU_HUMAN	C17orf75	396	Homo sapiens	Protein Njmu-R1	1	1
Q9HBL7	PLRKT_HUMAN	PLGRKT	147	Homo sapiens	Plasminogen receptor (KT)	1	1
Q9HBR0	S38AA_HUMAN	SLC38A10	1119	Homo sapiens	Solute carrier family 38 member 10	1	1
Q9HC07	TM165_HUMAN	TMEM165	324	Homo sapiens	Putative divalent cation/proton antiporter TMEM165	1	4
Q9HC35	EMAL4_HUMAN	EML4	981	Homo sapiens	Echinoderm microtubule-associated protein-like 4	1	13
Q9HCN8	SDF2L_HUMAN	SDF2L1	221	Homo sapiens	Stromal cell-derived factor 2-like protein 1	1	1
Q9NPF5	DMAP1_HUMAN	DMAP1	467	Homo sapiens	DNA methyltransferase 1-associated protein 1	1	4
Q9NQR4	NIT2_HUMAN	NIT2	276	Homo sapiens	Omega-amidase NIT2	1	3
Q9NQT5	EXOS3_HUMAN	EXOSC3	275	Homo sapiens	Exosome complex component RRP40	1	1
Q9NQT8	KI13B_HUMAN	KIF13B	1826	Homo sapiens	Kinesin-like protein KIF13B	1	7
Q9NR12	PDLI7_HUMAN	PDLIM7	457	Homo sapiens	PDZ and LIM domain protein 7	1	2
Q9NR31	SAR1A_HUMAN	SAR1A	198	Homo sapiens	Small COPII coat GTPase SAR1A	1	6
Q9NRX1	PNO1_HUMAN	PNO1	252	Homo sapiens	RNA-binding protein PNO1	1	2
Q9NS91	RAD18_HUMAN	RAD18	495	Homo sapiens	E3 ubiquitin-protein ligase RAD18	1	3
Q9NSK0	KLC4_HUMAN	KLC4	619	Homo sapiens	Kinesin light chain 4	1	1
Q9NUL5	SHFL_HUMAN	SHFL	291	Homo sapiens	Shiftless antiviral inhibitor of ribosomal frameshifting protein	1	2
Q9NV66	TYW1_HUMAN	TYW1	732	Homo sapiens	S-adenosyl-L-methionine-dependent tRNA 4-demethylwyosine synthase TYW1	1	3
Q9NVM9	INT13_HUMAN	INTS13	706	Homo sapiens	Integrator complex subunit 13	1	4
Q9NVQ4	FAIM1_HUMAN	FAIM	179	Homo sapiens	Fas apoptotic inhibitory molecule 1	1	4
Q9NVT9	ARMC1_HUMAN	ARMC1	282	Homo sapiens	Armadillo repeat-containing protein 1	1	4
Q9NWH9	SLTM_HUMAN	SLTM	1034	Homo sapiens	SAFB-like transcription modulator	1	6
Q9NWT6	HIF1N_HUMAN	HIF1AN	349	Homo sapiens	Hypoxia-inducible factor 1-alpha inhibitor	1	2
Q9NWU1	OXSM_HUMAN	OXSM	459	Homo sapiens	3-oxoacyl-[acyl-carrier-protein] synthase, mitochondrial	1	4
Q9NYB0	TE2IP_HUMAN	TERF2IP	399	Homo sapiens	Telomeric repeat-binding factor 2-interacting protein 1	1	2
Q9NYK5	RM39_HUMAN	MRPL39	338	Homo sapiens	Large ribosomal subunit protein mL39	1	3
Q9NYL9	TMOD3_HUMAN	TMOD3	352	Homo sapiens	Tropomodulin-3	1	6
Q9NZL4	HPBP1_HUMAN	HSPBP1	359	Homo sapiens	Hsp70-binding protein 1	1	2
Q9NZM5	NOP53_HUMAN	NOP53	478	Homo sapiens	Ribosome biogenesis protein NOP53	1	2
Q9P035	HACD3_HUMAN	HACD3	362	Homo sapiens	Very-long-chain (3R)-3-hydroxyacyl-CoA dehydratase 3	1	6
Q9P1Z2	CACO1_HUMAN	CALCOCO1	691	Homo sapiens	Calcium-binding and coiled-coil domain-containing protein 1	1	2
Q9P215	POGK_HUMAN	POGK	609	Homo sapiens	Pogo transposable element with KRAB domain	1	1
Q9P2B4	CT2NL_HUMAN	CTTNBP2NL	639	Homo sapiens	CTTNBP2 N-terminal-like protein	1	4
Q9P2D1	CHD7_HUMAN	CHD7	2997	Homo sapiens	Chromodomain-helicase-DNA-binding protein 7	1	3
Q9P2D3	HTR5B_HUMAN	HEATR5B	2071	Homo sapiens	HEAT repeat-containing protein 5B	1	1
Q9P2I0	CPSF2_HUMAN	CPSF2	782	Homo sapiens	Cleavage and polyadenylation specificity factor subunit 2	1	2
Q9UBQ7	GRHPR_HUMAN	GRHPR	328	Homo sapiens	Glyoxylate reductase/hydroxypyruvate reductase	1	5
Q9UBS0	KS6B2_HUMAN	RPS6KB2	482	Homo sapiens	Ribosomal protein S6 kinase beta-2	1	2
Q9UBT2	SAE2_HUMAN	UBA2	640	Homo sapiens	SUMO-activating enzyme subunit 2	1	10
Q9UHD1	CHRD1_HUMAN	CHORDC1	332	Homo sapiens	Cysteine and histidine-rich domain-containing protein 1	1	6
Q9UHD8	SEPT9_HUMAN	SEPTIN9	586	Homo sapiens	Septin-9	1	8
Q9UI09	NDUAC_HUMAN	NDUFA12	145	Homo sapiens	NADH dehydrogenase [ubiquinone] 1 alpha subcomplex subunit 12	1	3
Q9UII2	ATIF1_HUMAN	ATP5IF1	106	Homo sapiens	ATPase inhibitor, mitochondrial	1	3
Q9UJ68	MSRA_HUMAN	MSRA	235	Homo sapiens	Mitochondrial peptide methionine sulfoxide reductase	1	4
Q9UJV9	DDX41_HUMAN	DDX41	622	Homo sapiens	Probable ATP-dependent RNA helicase DDX41	1	3
Q9UJW0	DCTN4_HUMAN	DCTN4	460	Homo sapiens	Dynactin subunit 4	1	4
Q9UJY5	GGA1_HUMAN	GGA1	639	Homo sapiens	ADP-ribosylation factor-binding protein GGA1	1	4
Q9UJZ1	STML2_HUMAN	STOML2	356	Homo sapiens	Stomatin-like protein 2, mitochondrial	1	3
Q9UKG1	DP13A_HUMAN	APPL1	709	Homo sapiens	DCC-interacting protein 13-alpha	1	2
Q9UKU7	ACAD8_HUMAN	ACAD8	415	Homo sapiens	Isobutyryl-CoA dehydrogenase, mitochondrial	1	1
Q9UL26	RB22A_HUMAN	RAB22A	194	Homo sapiens	Ras-related protein Rab-22A	1	1
Q9ULC4	MCTS1_HUMAN	MCTS1	181	Homo sapiens	Malignant T-cell-amplified sequence 1	1	3
Q9ULM6	CNOT6_HUMAN	CNOT6	557	Homo sapiens	CCR4-NOT transcription complex subunit 6	1	2
Q9ULR0	ISY1_HUMAN	ISY1	285	Homo sapiens	Pre-mRNA-splicing factor ISY1 homolog	1	3
Q9UMX0	UBQL1_HUMAN	UBQLN1	589	Homo sapiens	Ubiquilin-1	1	4
Q9UMY1	UTP16_HUMAN	NOL7	257	Homo sapiens	U3 small nucleolar RNA-associated protein NOL7	1	2
Q9UNM6	PSD13_HUMAN	PSMD13	376	Homo sapiens	26S proteasome non-ATPase regulatory subunit 13	1	9
Q9UNZ2	NSF1C_HUMAN	NSFL1C	370	Homo sapiens	NSFL1 cofactor p47	1	7
Q9UPZ3	HPS5_HUMAN	HPS5	1129	Homo sapiens	BLOC-2 complex member HPS5	1	2
Q9Y263	PLAP_HUMAN	PLAA	795	Homo sapiens	Phospholipase A-2-activating protein	1	8
Q9Y265	RUVB1_HUMAN	RUVBL1	456	Homo sapiens	RuvB-like 1	1	8
Q9Y2G5	OFUT2_HUMAN	POFUT2	429	Homo sapiens	GDP-fucose protein O-fucosyltransferase 2	1	4
Q9Y2H1	ST38L_HUMAN	STK38L	464	Homo sapiens	Serine/threonine-protein kinase 38-like	1	2
Q9Y2H6	FND3A_HUMAN	FNDC3A	1198	Homo sapiens	Fibronectin type-III domain-containing protein 3A	1	5
Q9Y2I7	FYV1_HUMAN	PIKFYVE	2098	Homo sapiens	1-phosphatidylinositol 3-phosphate 5-kinase	1	3
Q9Y2R0	COA3_HUMAN	COA3	106	Homo sapiens	Cytochrome c oxidase assembly factor 3 homolog, mitochondrial	1	3
Q9Y2T3	GUAD_HUMAN	GDA	454	Homo sapiens	Guanine deaminase	1	3
Q9Y3A6	TMED5_HUMAN	TMED5	229	Homo sapiens	Transmembrane emp24 domain-containing protein 5	1	3
Q9Y4E8	UBP15_HUMAN	USP15	981	Homo sapiens	Ubiquitin carboxyl-terminal hydrolase 15	1	3
Q9Y4Y9	LSM5_HUMAN	LSM5	91	Homo sapiens	U6 snRNA-associated Sm-like protein LSm5	1	2
Q9Y508	RN114_HUMAN	RNF114	228	Homo sapiens	E3 ubiquitin-protein ligase RNF114	1	2
Q9Y546	LRC42_HUMAN	LRRC42	428	Homo sapiens	Leucine-rich repeat-containing protein 42	1	2
Q9Y5N5	N6MT1_HUMAN	N6AMT1	214	Homo sapiens	Methyltransferase N6AMT1	1	1
Q9Y608	LRRF2_HUMAN	LRRFIP2	721	Homo sapiens	Leucine-rich repeat flightless-interacting protein 2	1	4
Q9Y613	FHOD1_HUMAN	FHOD1	1164	Homo sapiens	FH1/FH2 domain-containing protein 1	1	2
Q9Y619	ORNT1_HUMAN	SLC25A15	301	Homo sapiens	Mitochondrial ornithine transporter 1	1	2
Q9Y6C9	MTCH2_HUMAN	MTCH2	303	Homo sapiens	Mitochondrial carrier homolog 2	1	4
Q9Y6D9	MD1L1_HUMAN	MAD1L1	718	Homo sapiens	Mitotic spindle assembly checkpoint protein MAD1	1	3
Q9Y6G9	DC1L1_HUMAN	DYNC1LI1	523	Homo sapiens	Cytoplasmic dynein 1 light intermediate chain 1	1	7
Q9Y6N5	SQOR_HUMAN	SQOR	450	Homo sapiens	Sulfide:quinone oxidoreductase, mitochondrial	1	6
Q9Y6N9	USH1C_HUMAN	USH1C	552	Homo sapiens	Harmonin	1	2
Q9Y6X9	MORC2_HUMAN	MORC2	1032	Homo sapiens	ATPase MORC2	1	3
Q9Y6Y8	S23IP_HUMAN	SEC23IP	1000	Homo sapiens	SEC23-interacting protein	1	11
A0A0U1RQF0	A0A0U1RQF0_HUMAN	FASN	2509	Homo sapiens	Fatty acid synthase	1	1
A0A1B0GW05	A0A1B0GW05_HUMAN	DPY19L1	748	Homo sapiens	Dpy-19 like C-mannosyltransferase 1	1	2
A0A2R8Y648	A0A2R8Y648_HUMAN	GCLC	361	Homo sapiens	Glutamate--cysteine ligase	1	3
A0A3B3ITD0	A0A3B3ITD0_HUMAN	AGK	418	Homo sapiens	Acylglycerol kinase, mitochondrial	1	2
A0A7I2YQ88	A0A7I2YQ88_HUMAN	PABPC1	633	Homo sapiens	Polyadenylate-binding protein	1	10
A0A8Q3WMA7	A0A8Q3WMA7_HUMAN	SFPQ	728	Homo sapiens	Splicing factor proline and glutamine rich	1	17
A0A994J5E0	A0A994J5E0_HUMAN	PDE4DIP	2508	Homo sapiens	Phosphodiesterase 4D interacting protein	1	1
A0A994J6G7	A0A994J6G7_HUMAN	FUBP1	71	Homo sapiens	Far upstream element binding protein 1 (Fragment)	1	1
A0AAG2UUW0	A0AAG2UUW0_HUMAN	APOB	4563	Homo sapiens	Apolipoprotein B	1	38
A0AAG2UVM1	A0AAG2UVM1_HUMAN	HAT1	419	Homo sapiens	Histone acetyltransferase type B catalytic subunit	1	5
E5RK27	E5RK27_HUMAN	VDAC3	108	Homo sapiens	Voltage-dependent anion-selective channel protein 3 (Fragment)	1	1
E7ETU5	E7ETU5_HUMAN	RBMS1	370	Homo sapiens	RNA binding motif single stranded interacting protein 1	1	2
E9PFN4	E9PFN4_HUMAN	SLC4A7	1210	Homo sapiens	Anion exchange protein	1	6
F8W0Q9	F8W0Q9_HUMAN	PPHLN1	385	Homo sapiens	Periphilin 1	1	4
H0Y5F5	H0Y5F5_HUMAN	PABPC4	550	Homo sapiens	Polyadenylate-binding protein (Fragment)	1	6
H0Y742	H0Y742_HUMAN	SUN1	710	Homo sapiens	Sad1 and UNC84 domain containing 1 (Fragment)	1	4
H0YLM8	H0YLM8_HUMAN	DMXL2	3058	Homo sapiens	Dmx like 2	1	5
J3QLR8	J3QLR8_HUMAN	MRPS23	152	Homo sapiens	Mitochondrial ribosomal protein S23	1	4
J3QSV6	J3QSV6_HUMAN	RSL1D1	430	Homo sapiens	Ribosomal L1 domain containing 1 (Fragment)	1	10
K7ELL7	K7ELL7_HUMAN	PRKCSH	535	Homo sapiens	Glucosidase 2 subunit beta	1	10
Q5JYR7	Q5JYR7_HUMAN	RPN2	344	Homo sapiens	Dolichyl-diphosphooligosaccharide--protein glycosyltransferase subunit 2 (Fragment)	1	2
Q5LJA9	Q5LJA9_HUMAN	UCHL5	368	Homo sapiens	Ubiquitin carboxyl-terminal hydrolase (Fragment)	1	3
Q5VZU9	Q5VZU9_HUMAN	TPP2	1262	Homo sapiens	Tripeptidyl-peptidase 2	1	6
A8MXV4	NUD19_HUMAN	NUDT19	375	Homo sapiens	Acyl-coenzyme A diphosphatase NUDT19	1	1
O15270	SPTC2_HUMAN	SPTLC2	562	Homo sapiens	Serine palmitoyltransferase 2	1	2
O75382	TRIM3_HUMAN	TRIM3	744	Homo sapiens	Tripartite motif-containing protein 3	1	2
O75864	PPR37_HUMAN	PPP1R37	691	Homo sapiens	Protein phosphatase 1 regulatory subunit 37	1	1
P13807	GYS1_HUMAN	GYS1	737	Homo sapiens	Glycogen [starch] synthase, muscle	1	2
P23610	HAP40_HUMAN	F8A1	371	Homo sapiens	40-kDa huntingtin-associated protein	1	1
P24468	COT2_HUMAN	NR2F2	414	Homo sapiens	COUP transcription factor 2	1	3
P27169	PON1_HUMAN	PON1	355	Homo sapiens	Serum paraoxonase/arylesterase 1	1	2
P28072	PSB6_HUMAN	PSMB6	239	Homo sapiens	Proteasome subunit beta type-6	1	1
P41214	EIF2D_HUMAN	EIF2D	584	Homo sapiens	Eukaryotic translation initiation factor 2D	1	1
P51970	NDUA8_HUMAN	NDUFA8	172	Homo sapiens	NADH dehydrogenase [ubiquinone] 1 alpha subcomplex subunit 8	1	1
P60468	SC61B_HUMAN	SEC61B	96	Homo sapiens	Protein transport protein Sec61 subunit beta	1	1
P78356	PI42B_HUMAN	PIP4K2B	416	Homo sapiens	Phosphatidylinositol 5-phosphate 4-kinase type-2 beta	1	2
Q0JRZ9	FCHO2_HUMAN	FCHO2	810	Homo sapiens	F-BAR domain only protein 2	1	2
Q13535	ATR_HUMAN	ATR	2644	Homo sapiens	Serine/threonine-protein kinase ATR	1	1
Q14147	DHX34_HUMAN	DHX34	1143	Homo sapiens	Probable ATP-dependent RNA helicase DHX34	1	2
Q16719	KYNU_HUMAN	KYNU	465	Homo sapiens	Kynureninase	1	2
Q5MNZ6	WIPI3_HUMAN	WDR45B	344	Homo sapiens	WD repeat domain phosphoinositide-interacting protein 3	1	2
Q5SYE7	NHSL1_HUMAN	NHSL1	1610	Homo sapiens	NHS-like protein 1	1	1
Q66GS9	CP135_HUMAN	CEP135	1140	Homo sapiens	Centrosomal protein of 135 kDa	1	1
Q6AHZ1	Z518A_HUMAN	ZNF518A	1483	Homo sapiens	Zinc finger protein 518A	1	1
Q6PD74	AAGAB_HUMAN	AAGAB	315	Homo sapiens	Alpha- and gamma-adaptin-binding protein p34	1	2
Q712K3	UB2R2_HUMAN	UBE2R2	238	Homo sapiens	Ubiquitin-conjugating enzyme E2 R2	1	1
Q7Z2K8	GRIN1_HUMAN	GPRIN1	1008	Homo sapiens	G protein-regulated inducer of neurite outgrowth 1	1	1
Q7Z7E8	UB2Q1_HUMAN	UBE2Q1	422	Homo sapiens	Ubiquitin-conjugating enzyme E2 Q1	1	1
Q86US8	EST1A_HUMAN	SMG6	1419	Homo sapiens	Telomerase-binding protein EST1A	1	1
Q86Y56	DAAF5_HUMAN	DNAAF5	855	Homo sapiens	Dynein axonemal assembly factor 5	1	2
Q8NFU5	IPMK_HUMAN	IPMK	416	Homo sapiens	Inositol polyphosphate multikinase	1	1
Q8WVQ1	CANT1_HUMAN	CANT1	401	Homo sapiens	Soluble calcium-activated nucleotidase 1	1	2
Q8WZA9	IRGQ_HUMAN	IRGQ	623	Homo sapiens	Immunity-related GTPase family Q protein	1	1
Q92600	CNOT9_HUMAN	CNOT9	299	Homo sapiens	CCR4-NOT transcription complex subunit 9	1	2
Q92759	TF2H4_HUMAN	GTF2H4	462	Homo sapiens	General transcription factor IIH subunit 4	1	2
Q92771	DDX12_HUMAN	DDX12P	950	Homo sapiens	Putative ATP-dependent DNA helicase DDX12	1	4
Q969S9	RRF2M_HUMAN	GFM2	779	Homo sapiens	Ribosome-releasing factor 2, mitochondrial	1	2
Q96GA7	SDSL_HUMAN	SDSL	329	Homo sapiens	Serine dehydratase-like	1	2
Q9BSY4	CHCH5_HUMAN	CHCHD5	110	Homo sapiens	Coiled-coil-helix-coiled-coil-helix domain-containing protein 5	1	1
Q9BU23	LMF2_HUMAN	LMF2	707	Homo sapiens	Lipase maturation factor 2	1	1
Q9C0F1	CEP44_HUMAN	CEP44	390	Homo sapiens	Centrosomal protein of 44 kDa	1	1
Q9H2U2	IPYR2_HUMAN	PPA2	334	Homo sapiens	Inorganic pyrophosphatase 2, mitochondrial	1	2
Q9H7Z6	KAT8_HUMAN	KAT8	458	Homo sapiens	Histone acetyltransferase KAT8	1	2
Q9NYQ8	FAT2_HUMAN	FAT2	4349	Homo sapiens	Protocadherin Fat 2	1	2
Q9UI30	TR112_HUMAN	TRMT112	125	Homo sapiens	Multifunctional methyltransferase subunit TRM112-like protein	1	1
Q9Y6D0	SELK_HUMAN	SELENOK	94	Homo sapiens	Selenoprotein K	1	2
Q9Y6M5	ZNT1_HUMAN	SLC30A1	507	Homo sapiens	Proton-coupled zinc antiporter SLC30A1	1	1
C9JTY3	C9JTY3_HUMAN	TFG	141	Homo sapiens	Trafficking from ER to golgi regulator	1	1
A6NCS6	CB072_HUMAN	C2orf72	295	Homo sapiens	Uncharacterized protein C2orf72	1	1
O00291	HIP1_HUMAN	HIP1	1037	Homo sapiens	Huntingtin-interacting protein 1	1	1
O15062	ZBTB5_HUMAN	ZBTB5	677	Homo sapiens	Zinc finger and BTB domain-containing protein 5	1	1
O60658	PDE8A_HUMAN	PDE8A	829	Homo sapiens	High affinity cAMP-specific and IBMX-insensitive 3',5'-cyclic phosphodiesterase 8A	1	1
O75153	CLU_HUMAN	CLUH	1309	Homo sapiens	Clustered mitochondria protein homolog	1	6
P02441	KRA3_SHEEP		131	Ovis aries	Keratin, high-sulfur matrix protein, IIIA3	1	1
P07199	CENPB_HUMAN	CENPB	599	Homo sapiens	Major centromere autoantigen B	1	1
P14616	INSRR_HUMAN	INSRR	1297	Homo sapiens	Insulin receptor-related protein	1	1
P49754	VPS41_HUMAN	VPS41	854	Homo sapiens	Vacuolar protein sorting-associated protein 41 homolog	1	1
P62072	TIM10_HUMAN	TIMM10	90	Homo sapiens	Mitochondrial import inner membrane translocase subunit Tim10	1	1
P62854	RS26_HUMAN	RPS26	115	Homo sapiens	Small ribosomal subunit protein eS26	1	2
P68402	PA1B2_HUMAN	PAFAH1B2	229	Homo sapiens	Platelet-activating factor acetylhydrolase IB subunit alpha2	1	1
P98161	PKD1_HUMAN	PKD1	4303	Homo sapiens	Polycystin-1	1	1
Q13825	AUHM_HUMAN	AUH	339	Homo sapiens	Methylglutaconyl-CoA hydratase, mitochondrial	1	1
Q14674	ESPL1_HUMAN	ESPL1	2120	Homo sapiens	Separin	1	1
Q15526	SURF1_HUMAN	SURF1	300	Homo sapiens	Surfeit locus protein 1	1	1
Q3T906	GNPTA_HUMAN	GNPTAB	1256	Homo sapiens	N-acetylglucosamine-1-phosphotransferase subunits alpha/beta	1	2
Q5THJ4	VP13D_HUMAN	VPS13D	4388	Homo sapiens	Intermembrane lipid transfer protein VPS13D	1	2
Q7Z434	MAVS_HUMAN	MAVS	540	Homo sapiens	Mitochondrial antiviral-signaling protein	1	1
Q8IUI8	CRLF3_HUMAN	CRLF3	442	Homo sapiens	Cytokine receptor-like factor 3	1	1
Q8IVT2	MISP_HUMAN	MISP	679	Homo sapiens	Mitotic interactor and substrate of PLK1	1	1
Q8IXW5	RPAP2_HUMAN	RPAP2	612	Homo sapiens	Putative RNA polymerase II subunit B1 CTD phosphatase RPAP2	1	1
Q8N8D1	PDCD7_HUMAN	PDCD7	485	Homo sapiens	Programmed cell death protein 7	1	1
Q8ND04	SMG8_HUMAN	SMG8	991	Homo sapiens	Nonsense-mediated mRNA decay factor SMG8	1	1
Q8NEZ3	WDR19_HUMAN	WDR19	1342	Homo sapiens	WD repeat-containing protein 19	1	1
Q8TB61	S35B2_HUMAN	SLC35B2	432	Homo sapiens	Adenosine 3'-phospho 5'-phosphosulfate transporter 1	1	1
Q96FN4	CPNE2_HUMAN	CPNE2	548	Homo sapiens	Copine-2	1	2
Q99470	SDF2_HUMAN	SDF2	211	Homo sapiens	Stromal cell-derived factor 2	1	2
Q9BQA1	MEP50_HUMAN	WDR77	342	Homo sapiens	Methylosome protein WDR77	1	1
Q9BSF4	TIM29_HUMAN	TIMM29	260	Homo sapiens	Mitochondrial import inner membrane translocase subunit Tim29	1	1
Q9BU61	NDUF3_HUMAN	NDUFAF3	184	Homo sapiens	NADH dehydrogenase [ubiquinone] 1 alpha subcomplex assembly factor 3	1	1
Q9H2K8	TAOK3_HUMAN	TAOK3	898	Homo sapiens	Serine/threonine-protein kinase TAO3	1	2
Q9HAF1	EAF6_HUMAN	MEAF6	191	Homo sapiens	Chromatin modification-related protein MEAF6	1	1
Q9NRU3	CNNM1_HUMAN	CNNM1	951	Homo sapiens	Metal transporter CNNM1	1	2
Q9Y232	CDYL_HUMAN	CDYL	598	Homo sapiens	Chromodomain Y-like protein	1	2
Q9Y6Q9	NCOA3_HUMAN	NCOA3	1424	Homo sapiens	Nuclear receptor coactivator 3	1	1
A0A087WU26	A0A087WU26_HUMAN	RRBP1	346	Homo sapiens	Ribosome binding protein 1	1	1
A0A0A0MQZ2	A0A0A0MQZ2_HUMAN	SYNGAP1	1284	Homo sapiens	Synaptic Ras GTPase activating protein 1 (Fragment)	1	2
A0A1B0GVL4	A0A1B0GVL4_HUMAN	FAM193A	1515	Homo sapiens	Family with sequence similarity 193 member A	1	2
E9PIE4	E9PIE4_HUMAN	MTCH2	294	Homo sapiens	Mitochondrial carrier 2	1	1
E9PK06	E9PK06_HUMAN	EEF1D	139	Homo sapiens	Elongation factor 1-delta (Fragment)	1	2
M0QZM1	M0QZM1_HUMAN	HNRNPM	383	Homo sapiens	Heterogeneous nuclear ribonucleoprotein M (Fragment)	1	1
O15156	ZBT7B_HUMAN	ZBTB7B	539	Homo sapiens	Zinc finger and BTB domain-containing protein 7B	1	1
O95073	FSBP_HUMAN	FSBP	299	Homo sapiens	Fibrinogen silencer-binding protein	1	2
P22670	RFX1_HUMAN	RFX1	979	Homo sapiens	MHC class II regulatory factor RFX1	1	1
P56945	BCAR1_HUMAN	BCAR1	870	Homo sapiens	Breast cancer anti-estrogen resistance protein 1	1	1
Q00534	CDK6_HUMAN	CDK6	326	Homo sapiens	Cyclin-dependent kinase 6	1	1
Q2VY69	ZN284_HUMAN	ZNF284	593	Homo sapiens	Zinc finger protein 284	1	1
Q4G148	GXLT1_HUMAN	GXYLT1	440	Homo sapiens	Glucoside xylosyltransferase 1	1	1
Q58FF6	H90B4_HUMAN	HSP90AB4P	505	Homo sapiens	Putative heat shock protein HSP 90-beta 4	1	1
Q5CZC0	FSIP2_HUMAN	FSIP2	6907	Homo sapiens	Fibrous sheath-interacting protein 2	1	1
Q6BCY4	NB5R2_HUMAN	CYB5R2	276	Homo sapiens	NADH-cytochrome b5 reductase 2	1	1
Q86WA6	BPHL_HUMAN	BPHL	291	Homo sapiens	Valacyclovir hydrolase	1	2
Q8WUA2	PPIL4_HUMAN	PPIL4	492	Homo sapiens	Peptidyl-prolyl cis-trans isomerase-like 4	1	1
Q96DY7	MTBP_HUMAN	MTBP	904	Homo sapiens	Mdm2-binding protein	1	2
Q9BVA1	TBB2B_HUMAN	TUBB2B	445	Homo sapiens	Tubulin beta-2B chain	1	1
Q9H7S9	ZN703_HUMAN	ZNF703	590	Homo sapiens	Zinc finger protein 703	1	2
Q9HD34	LYRM4_HUMAN	LYRM4	91	Homo sapiens	LYR motif-containing protein 4	1	1
Q9NUP7	TRM13_HUMAN	TRMT13	481	Homo sapiens	tRNA:m(4)X modification enzyme TRM13 homolog	1	1
Q9NX58	LYAR_HUMAN	LYAR	379	Homo sapiens	Cell growth-regulating nucleolar protein	1	1
Q9NY97	B3GN2_HUMAN	B3GNT2	397	Homo sapiens	N-acetyllactosaminide beta-1,3-N-acetylglucosaminyltransferase 2	1	1
Q9UIQ6	LCAP_HUMAN	LNPEP	1025	Homo sapiens	Leucyl-cystinyl aminopeptidase	1	1
Q9Y5Z9	UBIA1_HUMAN	UBIAD1	338	Homo sapiens	UbiA prenyltransferase domain-containing protein 1	1	2
H0YC04	H0YC04_HUMAN	ATP6V1B2	199	Homo sapiens	ATPase H+ transporting V1 subunit B2 (Fragment)	1	1
A6NK58	LIPT2_HUMAN	LIPT2	231	Homo sapiens	Octanoyl-[acyl-carrier-protein]:protein N-octanoyltransferase LIPT2, mitochondrial	1	1
O00481	BT3A1_HUMAN	BTN3A1	513	Homo sapiens	Butyrophilin subfamily 3 member A1	1	2
O43676	NDUB3_HUMAN	NDUFB3	98	Homo sapiens	NADH dehydrogenase [ubiquinone] 1 beta subcomplex subunit 3	1	2
P01042	KNG1_HUMAN	KNG1	644	Homo sapiens	Kininogen-1	1	1
P12035	K2C3_HUMAN	KRT3	628	Homo sapiens	Keratin, type II cytoskeletal 3	1	2
P19013	K2C4_HUMAN	KRT4	520	Homo sapiens	Keratin, type II cytoskeletal 4	1	1
P55795	HNRH2_HUMAN	HNRNPH2	449	Homo sapiens	Heterogeneous nuclear ribonucleoprotein H2	1	1
Q567V2	M17L2_HUMAN	MPV17L2	206	Homo sapiens	Mpv17-like protein 2	1	1
Q8IY85	EFC13_HUMAN	EFCAB13	973	Homo sapiens	EF-hand calcium-binding domain-containing protein 13	1	1
Q96CV9	OPTN_HUMAN	OPTN	577	Homo sapiens	Optineurin	1	1
Q96ER3	SAAL1_HUMAN	SAAL1	474	Homo sapiens	Protein SAAL1	1	2
Q96HY7	DHTK1_HUMAN	DHTKD1	919	Homo sapiens	2-oxoadipate dehydrogenase complex component E1	1	1
Q9NP58	ABCB6_HUMAN	ABCB6	842	Homo sapiens	ATP-binding cassette sub-family B member 6	1	1
Q9NQ88	TIGAR_HUMAN	TIGAR	270	Homo sapiens	Fructose-2,6-bisphosphatase TIGAR	1	2
Q9UHY1	NRBP_HUMAN	NRBP1	535	Homo sapiens	Nuclear receptor-binding protein	1	1
E5RG17	E5RG17_HUMAN	TATDN1	322	Homo sapiens	Deoxyribonuclease TATDN1 (Fragment)	1	2
L0R8F8	MIDUO_HUMAN	MIEF1	70	Homo sapiens	Mitochondrial ribosome and complex I assembly factor AltMIEF1	1	1
O60347	TBC12_HUMAN	TBC1D12	775	Homo sapiens	TBC1 domain family member 12	1	2
O95352	ATG7_HUMAN	ATG7	703	Homo sapiens	Ubiquitin-like modifier-activating enzyme ATG7	1	1
P00883	ALDOA_RABIT	ALDOA	364	Oryctolagus cuniculus	Fructose-bisphosphate aldolase A	1	1
P15848	ARSB_HUMAN	ARSB	533	Homo sapiens	Arylsulfatase B	1	2
P27449	VATL_HUMAN	ATP6V0C	155	Homo sapiens	V-type proton ATPase 16 kDa proteolipid subunit c	1	1
P31947	1433S_HUMAN	SFN	248	Homo sapiens	14-3-3 protein sigma	1	1
P56134	ATPK_HUMAN	ATP5MF	94	Homo sapiens	ATP synthase subunit f, mitochondrial	1	1
Q5U5Q3	MEX3C_HUMAN	MEX3C	659	Homo sapiens	RNA-binding E3 ubiquitin-protein ligase MEX3C	1	1
Q8IUE6	H2A2B_HUMAN	H2AC21	130	Homo sapiens	Histone H2A type 2-B	1	1
Q9C0B0	UNK_HUMAN	UNK	810	Homo sapiens	RING finger protein unkempt homolog	1	2
P23511	NFYA_HUMAN	NFYA	347	Homo sapiens	Nuclear transcription factor Y subunit alpha	1	1
P41162	ETV3_HUMAN	ETV3	512	Homo sapiens	ETS translocation variant 3	1	1
Q15750	TAB1_HUMAN	TAB1	504	Homo sapiens	TGF-beta-activated kinase 1 and MAP3K7-binding protein 1	1	1
Q6PJP8	DCR1A_HUMAN	DCLRE1A	1040	Homo sapiens	DNA cross-link repair 1A protein	1	1
Q8N8A6	DDX51_HUMAN	DDX51	666	Homo sapiens	ATP-dependent RNA helicase DDX51	1	1
Q99638	RAD9A_HUMAN	RAD9A	391	Homo sapiens	Cell cycle checkpoint control protein RAD9A	1	2
Q9UJY4	GGA2_HUMAN	GGA2	613	Homo sapiens	ADP-ribosylation factor-binding protein GGA2	1	2
Q9Y376	CAB39_HUMAN	CAB39	341	Homo sapiens	Calcium-binding protein 39	1	1
A0A994J4R3	A0A994J4R3_HUMAN	H1-10	264	Homo sapiens	H1.10 linker histone	1	4
H7C3C4	H7C3C4_HUMAN	SLC4A7	801	Homo sapiens	Anion exchange protein (Fragment)	1	1
P22735	TGM1_HUMAN	TGM1	817	Homo sapiens	Protein-glutamine gamma-glutamyltransferase K	1	1
Q86SZ2	TPC6B_HUMAN	TRAPPC6B	158	Homo sapiens	Trafficking protein particle complex subunit 6B	1	2
O60292	SI1L3_HUMAN	SIPA1L3	1781	Homo sapiens	Signal-induced proliferation-associated 1-like protein 3	1	2
O75529	TAF5L_HUMAN	TAF5L	589	Homo sapiens	TAF5-like RNA polymerase II p300/CBP-associated factor-associated factor 65 kDa subunit 5L	1	1
P63173	RL38_HUMAN	RPL38	70	Homo sapiens	Large ribosomal subunit protein eL38	1	1
Q8WVZ9	KBTB7_HUMAN	KBTBD7	684	Homo sapiens	Kelch repeat and BTB domain-containing protein 7	1	1
A0A994J434	A0A994J434_HUMAN	HMGA1	106	Homo sapiens	High mobility group protein HMG-I/HMG-Y	1	1
Q52LR7	EPC2_HUMAN	EPC2	807	Homo sapiens	Enhancer of polycomb homolog 2	1	2
Q9Y399	RT02_HUMAN	MRPS2	296	Homo sapiens	Small ribosomal subunit protein uS2m	1	1
O94886	CSCL1_HUMAN	TMEM63A	807	Homo sapiens	CSC1-like protein 1	1	1
P47985	UCRI_HUMAN	UQCRFS1	274	Homo sapiens	Cytochrome b-c1 complex subunit Rieske, mitochondrial	1	1
Q00653	NFKB2_HUMAN	NFKB2	900	Homo sapiens	Nuclear factor NF-kappa-B p100 subunit	1	1
Q86U90	YRDC_HUMAN	YRDC	279	Homo sapiens	Threonylcarbamoyl-AMP synthase	1	1
Q8IW41	MAPK5_HUMAN	MAPKAPK5	473	Homo sapiens	MAP kinase-activated protein kinase 5	1	2
Q9H0M0	WWP1_HUMAN	WWP1	922	Homo sapiens	NEDD4-like E3 ubiquitin-protein ligase WWP1	1	1
Q9H9S5	FKRP_HUMAN	FKRP	495	Homo sapiens	Ribitol 5-phosphate transferase FKRP	1	1
Q9NP90	RAB9B_HUMAN	RAB9B	201	Homo sapiens	Ras-related protein Rab-9B	1	1
Q9Y2X9	ZN281_HUMAN	ZNF281	895	Homo sapiens	Zinc finger protein 281	1	1
A0A7I2V3W0	A0A7I2V3W0_HUMAN	HNRNPA1	326	Homo sapiens	Heterogeneous nuclear ribonucleoprotein A1	1	5
O94804	STK10_HUMAN	STK10	968	Homo sapiens	Serine/threonine-protein kinase 10	1	1
P09669	COX6C_HUMAN	COX6C	75	Homo sapiens	Cytochrome c oxidase subunit 6C	1	1
P14927	QCR7_HUMAN	UQCRB	111	Homo sapiens	Cytochrome b-c1 complex subunit 7	1	1
Q17RS7	GEN_HUMAN	GEN1	908	Homo sapiens	Flap endonuclease GEN homolog 1	1	2
Q8WU68	U2AF4_HUMAN	U2AF1L4	220	Homo sapiens	Splicing factor U2AF 26 kDa subunit	1	1
Q9Y5Z4	HEBP2_HUMAN	HEBP2	205	Homo sapiens	Heme-binding protein 2	1	1
O15488	GLYG2_HUMAN	GYG2	501	Homo sapiens	Glycogenin-2	1	2
Q8IWD4	CC117_HUMAN	CCDC117	279	Homo sapiens	Coiled-coil domain-containing protein 117	1	2
Q9NXD2	MTMRA_HUMAN	MTMR10	777	Homo sapiens	Myotubularin-related protein 10	1	2
O14656	TOR1A_HUMAN	TOR1A	332	Homo sapiens	Torsin-1A	1	2
Q9BVC6	TM109_HUMAN	TMEM109	243	Homo sapiens	Voltage-gated monoatomic cation channel TMEM109	1	1
O43741	AAKB2_HUMAN	PRKAB2	272	Homo sapiens	5'-AMP-activated protein kinase subunit beta-2	1	2
Q7Z5P9	MUC19_HUMAN	MUC19	8384	Homo sapiens	Mucin-19	1	1
Q9UKL0	RCOR1_HUMAN	RCOR1	485	Homo sapiens	REST corepressor 1	1	1
Q9Y3C6	PPIL1_HUMAN	PPIL1	166	Homo sapiens	Peptidyl-prolyl cis-trans isomerase-like 1	1	1
Q13049	TRI32_HUMAN	TRIM32	653	Homo sapiens	E3 ubiquitin-protein ligase TRIM32	1	2
Q13505	MTX1_HUMAN	MTX1	466	Homo sapiens	Metaxin-1	1	1
Q9H0U9	TSYL1_HUMAN	TSPYL1	437	Homo sapiens	Testis-specific Y-encoded-like protein 1	1	1
Q9UJC5	SH3L2_HUMAN	SH3BGRL2	107	Homo sapiens	SH3 domain-binding glutamic acid-rich-like protein 2	1	1
C9JA93	C9JA93_HUMAN	TBC1D15	278	Homo sapiens	TBC1 domain family member 15 (Fragment)	1	1
Q15036	SNX17_HUMAN	SNX17	470	Homo sapiens	Sorting nexin-17	1	2
Q00535	CDK5_HUMAN	CDK5	292	Homo sapiens	Cyclin-dependent kinase 5	1	1
Q92833	JARD2_HUMAN	JARID2	1246	Homo sapiens	Protein Jumonji	1	1
[truncated: 3,599 more rows]
